# Supplementary material for: The effect of heat stress on sugar beet recombination
Source: Theor Appl Genet. 2020 Sep 29;134(1):81–93. doi: 10.1007/s00122-020-03683-0 (PMC7813734; doi:10.1007/s00122-020-03683-0)
Supplement: Supplementary file 1 — Supplementary file1 (XLSX 918 kb) [file 122_2020_3683_MOESM1_ESM.xlsx]

## Sheet: Genotype_data_117markers
Missing values	.
Heterozygous	H
Homozygous parent 1	A
Homozygous parent 2	B
		n
Female Meiosis	Control	354
Female Meiosis	Heat	156
Male meiosis	Control	437
Male meiosis	Heat	213
Total Meiosis	Control	520
Total Meiosis	Heat	520
	Chromosome	c1	c1	c1	c1	c1	c1	c1	c1	c1	c1	c1	c1	c9	c9	c9	c9	c9	c9	c9	c9	c9	c9	c9	c9	c9	c9	c9	c7	c7	c7	c3	c3	c3	c3	c3	c3	c3	c3	c3	c3	c3	c3	c3	c3	c3	c3	c3	c6
	Marker	c1.1	c1.2	c1.3	c1.4	c1.5	c1.6	c1.7	c1.8	c1.9	c1.10	c1.11	c1.12	c9.1	c9.2	c9.3	c9.4	c9.5	c9.6	c9.7	c9.8	c9.9	c9.10	c9.11	c9.12	c9.13	c9.14	c9.15	c7.1	c7.2	c7.3	c3.1	c3.2	c3.3	c3.4	c3.5	c3.6	c3.7	c3.8	c3.9	c3.10	c3.11	c3.12	c3.13	c3.14	c3.15	c3.16	c3.17	c6.1
Population	Treatment
Female Meiosis	Control	B	B	B	B	B	B	B	B	B	B	B	B	H	H	H	H	H	H	H	H	H	H	B	B	B	B	B	B	B	B	H	H	H	H	H	H	.	.	.	.	.	.	H	.	H	H	.	B
Female Meiosis	Control	B	B	B	B	B	B	B	B	B	B	B	B	B	B	B	B	B	B	B	B	B	H	H	H	H	H	H	H	H	.	H	H	H	H	H	H	.	.	.	.	.	.	H	.	H	H	.	B
Female Meiosis	Control	B	B	B	B	B	B	B	B	B	B	B	B	B	B	B	B	B	B	B	B	B	B	H	H	H	B	B	B	B	B	H	B	B	B	B	B	.	.	.	.	.	.	B	.	B	B	.	B
Female Meiosis	Control	B	B	B	B	B	B	B	B	B	B	B	B	H	H	H	H	H	H	H	H	H	H	B	B	B	B	B	H	H	H	H	H	H	H	H	H	.	.	.	.	.	.	H	.	H	H	.	B
Female Meiosis	Control	B	B	B	B	B	B	B	B	B	B	B	B	B	B	B	B	B	B	B	B	B	B	B	B	B	B	B	H	H	H	B	B	B	B	B	B	.	.	.	.	.	.	B	.	B	B	.	.
Female Meiosis	Control	B	B	B	B	B	B	B	.	B	B	B	H	H	H	H	H	H	H	H	H	H	H	H	H	H	H	H	B	B	B	B	B	B	B	B	B	.	.	.	.	.	.	B	.	B	B	.	B
Female Meiosis	Control	B	B	B	B	B	B	B	B	B	B	B	B	B	B	B	B	B	B	B	B	B	.	H	H	H	H	H	B	B	B	B	B	B	B	H	H	.	.	.	.	.	.	H	.	H	H	.	B
Female Meiosis	Control	H	H	H	H	H	H	H	H	H	H	H	H	B	B	B	B	B	B	B	B	B	B	B	H	H	H	H	H	H	H	H	H	H	H	H	H	.	.	.	.	.	.	H	.	H	H	.	B
Female Meiosis	Control	H	H	H	H	H	H	B	B	B	B	B	B	H	H	H	H	H	H	H	H	H	H	H	H	H	H	H	H	H	H	H	H	H	B	B	B	.	.	.	.	.	.	B	.	B	B	.	H
Female Meiosis	Control	B	B	B	B	H	H	H	H	H	H	H	H	H	H	H	H	H	H	H	H	H	H	H	H	H	H	H	H	H	H	H	B	B	B	B	B	.	.	.	.	.	.	B	.	B	B	.	B
Female Meiosis	Control	H	H	H	H	H	H	H	H	H	H	H	H	H	H	H	H	H	H	H	H	H	H	H	H	H	H	H	H	H	H	H	H	H	H	H	H	.	.	.	.	.	.	H	.	H	H	.	H
Female Meiosis	Control	B	H	H	H	H	H	H	H	H	H	H	H	B	B	B	B	B	B	B	B	B	B	B	B	B	B	B	H	H	H	B	B	B	B	B	B	.	.	.	.	.	.	B	.	B	B	.	H
Female Meiosis	Control	B	B	H	H	H	H	H	H	H	H	H	H	H	H	H	H	H	H	H	H	H	H	H	H	H	B	B	H	H	H	H	H	H	B	B	B	.	.	.	.	.	.	B	.	B	B	.	B
Female Meiosis	Control	B	H	H	H	H	H	H	.	H	H	H	H	B	B	B	B	B	B	B	B	B	B	B	B	B	.	B	B	B	.	H	H	H	B	B	B	.	.	.	.	.	.	B	.	B	B	.	B
Female Meiosis	Control	B	B	H	H	H	H	H	H	H	H	H	H	H	.	H	.	H	H	.	H	.	H	H	B	.	H	B	H	.	H	.	.	B	B	B	B	.	.	.	.	.	.	B	.	B	B	.	B
Female Meiosis	Control	H	B	B	B	B	B	B	B	B	B	B	B	H	H	H	H	H	H	H	H	H	H	H	H	H	H	H	H	H	H	H	H	H	H	H	H	.	.	.	.	.	.	H	.	H	H	.	H
Female Meiosis	Control	B	B	B	B	B	B	B	B	B	B	B	B	B	B	B	B	B	B	B	B	B	B	B	B	B	B	B	H	H	B	B	B	B	B	B	B	.	.	.	.	.	.	B	.	B	B	.	B
Female Meiosis	Control	B	B	B	B	B	B	B	B	B	B	B	B	H	H	H	H	H	H	H	H	H	H	H	H	H	B	B	B	B	B	H	.	H	H	H	H	.	.	.	.	.	.	H	.	H	H	.	B
Female Meiosis	Control	B	H	H	H	H	H	H	H	H	H	H	H	B	B	B	B	B	B	B	B	B	B	B	B	B	B	B	H	H	H	H	H	H	H	H	H	.	.	.	.	.	.	H	.	H	H	.	B
Female Meiosis	Control	H	H	H	H	H	H	H	H	H	H	H	H	B	B	B	B	B	B	B	B	.	B	B	B	B	B	B	B	B	B	H	H	H	H	H	H	.	.	.	.	.	.	H	.	H	H	.	H
Female Meiosis	Control	B	B	B	B	H	H	H	H	H	H	H	H	B	B	B	B	B	B	B	B	B	B	B	H	H	H	H	H	H	H	B	B	B	B	B	B	.	.	.	.	.	.	B	.	H	H	.	B
Female Meiosis	Control	H	H	H	H	H	H	H	H	H	H	H	H	H	H	H	H	H	H	H	H	H	H	H	H	H	H	H	H	H	.	H	H	H	B	B	B	.	.	.	.	.	.	B	.	B	B	.	B
Female Meiosis	Control	H	H	H	H	H	H	H	H	H	H	H	H	B	B	B	B	B	B	B	B	B	B	B	B	B	H	H	B	B	B	H	H	H	H	H	B	.	.	.	.	.	.	B	.	B	B	.	B
Female Meiosis	Control	H	H	H	H	H	H	H	H	H	H	H	H	B	B	B	B	B	B	B	B	B	B	H	H	H	H	H	H	H	H	H	H	.	B	B	B	.	.	.	.	.	.	B	.	B	B	.	H
Female Meiosis	Control	B	B	B	B	B	B	B	B	B	B	B	B	H	H	H	H	H	H	H	H	H	H	H	H	H	H	H	H	H	H	H	H	H	H	H	H	.	.	.	.	.	.	H	.	H	H	.	B
Female Meiosis	Control	B	B	B	B	B	B	B	B	B	B	B	B	H	H	H	H	H	H	H	H	H	H	H	H	H	H	H	H	H	H	B	B	B	B	B	B	.	.	.	.	.	.	B	.	B	B	.	B
Female Meiosis	Control	B	H	H	H	H	H	H	H	H	H	H	H	H	H	H	H	H	H	H	H	H	H	H	H	H	H	H	H	H	H	H	H	H	H	H	H	.	.	.	.	.	.	H	.	H	H	.	B
Female Meiosis	Control	H	H	H	H	B	B	B	B	B	B	B	B	B	B	B	B	B	B	B	B	B	B	B	B	B	B	B	B	B	B	H	H	H	H	H	H	.	.	.	.	.	.	H	.	H	H	.	B
Female Meiosis	Control	B	B	B	B	B	B	B	B	B	B	B	H	B	B	B	B	B	B	B	B	B	B	H	H	H	H	H	H	H	H	H	H	H	H	H	H	.	.	.	.	.	.	H	.	H	H	.	B
Female Meiosis	Control	H	H	H	H	H	H	H	.	H	H	H	H	H	H	H	H	H	H	H	H	H	H	H	H	.	H	H	H	H	.	H	H	H	H	H	H	.	.	.	.	.	.	H	.	H	B	.	B
Female Meiosis	Control	B	B	B	H	H	H	H	H	H	H	H	H	B	B	B	B	B	B	B	B	B	B	B	B	B	B	B	H	H	H	B	B	B	B	B	B	.	.	.	.	.	.	B	.	B	B	.	B
Female Meiosis	Control	H	H	H	H	H	H	H	H	H	H	H	H	H	H	H	H	H	H	H	H	H	H	B	B	B	B	B	H	H	B	B	B	B	H	H	H	.	.	.	.	.	.	H	.	H	H	.	B
Female Meiosis	Control	H	H	H	H	H	H	H	H	H	H	H	H	B	B	B	B	B	B	B	B	B	B	B	H	H	H	H	H	H	H	H	H	H	H	H	H	.	.	.	.	.	.	H	.	H	H	.	B
Female Meiosis	Control	H	H	H	.	H	H	H	H	B	B	H	H	H	H	H	H	H	H	H	H	H	H	H	H	H	H	H	.	H	B	B	B	B	B	B	B	.	.	.	.	.	.	B	.	B	B	.	B
Female Meiosis	Control	B	B	H	H	H	H	H	H	H	H	H	H	H	H	H	H	H	H	H	H	H	H	H	H	H	B	B	B	B	B	B	B	.	B	B	B	.	.	.	.	.	.	B	.	B	B	.	H
Female Meiosis	Control	H	H	H	H	H	H	H	H	H	H	H	H	H	H	H	H	H	H	H	H	H	H	H	H	H	H	H	B	B	B	B	B	B	B	B	B	.	.	.	.	.	.	B	.	B	B	.	B
Female Meiosis	Control	H	B	B	B	B	B	B	B	B	B	.	B	B	B	B	B	B	B	B	B	B	B	H	H	H	H	H	B	B	B	H	H	H	H	H	H	.	.	.	.	.	.	H	.	H	H	.	B
Female Meiosis	Control	H	B	B	B	B	B	B	.	B	B	B	B	H	H	H	H	H	H	H	H	H	H	H	H	H	B	B	H	H	.	B	B	B	B	H	H	.	.	.	.	.	.	H	.	H	H	.	H
Female Meiosis	Control	B	B	B	B	B	B	B	B	B	B	B	B	B	B	B	B	B	B	B	B	B	B	H	H	H	H	H	B	B	.	B	B	.	B	B	B	.	.	.	.	.	.	B	.	B	B	.	H
Female Meiosis	Control	B	B	B	B	B	B	B	B	B	B	B	B	H	H	H	H	H	H	H	H	H	H	H	H	H	H	H	B	B	B	B	B	B	H	H	H	.	.	.	.	.	.	H	.	H	H	.	H
Female Meiosis	Control	B	B	B	H	H	H	H	H	H	H	H	H	H	H	H	H	H	H	H	H	H	H	H	H	H	H	H	H	H	H	B	B	B	B	B	B	.	.	.	.	.	.	B	.	B	B	.	B
Female Meiosis	Control	B	H	H	H	H	H	H	H	H	H	H	H	B	B	B	B	B	B	B	B	B	B	B	B	B	B	B	H	H	H	H	.	.	H	.	H	.	.	.	.	.	.	H	.	H	H	.	H
Female Meiosis	Control	B	B	B	B	B	B	B	B	B	B	B	B	H	H	H	H	H	H	H	H	H	H	H	H	H	H	H	B	B	B	B	H	H	H	H	H	.	.	.	.	.	.	H	.	H	H	.	H
Female Meiosis	Control	H	H	H	H	H	H	H	H	H	H	H	H	B	B	B	B	B	B	B	B	B	B	B	H	H	H	H	H	H	B	H	H	H	H	H	H	.	.	.	.	.	.	H	.	H	H	.	B
Female Meiosis	Control	B	B	B	B	B	B	B	B	B	B	H	H	H	H	H	H	H	H	H	H	H	H	B	B	B	B	.	H	H	H	H	H	H	H	H	H	.	.	.	.	.	.	H	.	H	H	.	B
Female Meiosis	Control	H	H	H	H	H	H	H	H	B	B	B	B	H	H	H	H	H	H	H	H	H	B	B	B	B	B	B	H	H	.	H	H	H	.	H	H	.	.	.	.	.	.	H	.	H	H	.	B
Female Meiosis	Control	B	B	H	H	H	H	H	H	H	H	H	H	H	H	H	H	H	H	H	H	H	H	H	H	H	H	H	B	B	B	B	B	H	H	H	H	.	.	.	.	.	.	H	.	H	H	.	B
Female Meiosis	Control	B	B	B	B	B	B	B	B	B	B	B	B	H	H	H	H	H	H	H	H	H	H	H	H	H	B	B	B	B	B	H	H	H	H	H	H	.	.	.	.	.	.	H	.	H	H	.	B
Female Meiosis	Control	B	B	B	B	B	B	B	B	B	B	B	B	B	B	B	B	B	B	B	B	B	B	H	H	H	H	H	B	B	B	H	H	H	H	H	H	.	.	.	.	.	.	H	.	H	H	.	H
Female Meiosis	Control	B	B	B	H	H	H	H	H	H	H	H	B	H	H	H	H	H	H	H	H	H	H	H	H	H	H	H	H	H	H	B	B	B	B	B	B	.	.	.	.	.	.	B	.	B	B	.	B
Female Meiosis	Control	B	B	B	B	B	B	H	H	H	H	H	H	H	H	H	H	H	H	H	H	H	H	H	H	H	H	H	H	H	H	H	H	H	B	B	B	.	.	.	.	.	.	B	.	B	B	.	B
Female Meiosis	Control	H	H	H	H	H	H	H	H	H	H	H	H	B	B	B	B	B	B	B	B	B	B	B	B	B	B	B	H	H	H	H	H	H	H	H	H	.	.	.	.	.	.	H	.	H	H	.	B
Female Meiosis	Control	B	B	B	B	B	B	B	B	B	B	B	B	B	B	B	B	B	B	B	B	B	B	B	B	B	B	B	H	H	H	H	H	H	H	H	H	.	.	.	.	.	.	H	.	B	B	.	B
Female Meiosis	Control	B	B	B	B	B	B	B	B	B	B	B	B	H	H	H	H	H	H	H	H	H	B	B	B	B	B	B	B	B	B	B	B	B	B	H	H	.	.	.	.	.	.	H	.	H	H	.	B
Female Meiosis	Control	H	H	H	H	H	H	H	H	H	H	H	H	B	B	B	B	B	B	B	B	B	B	B	B	B	B	B	H	H	H	B	B	B	B	B	B	.	.	.	.	.	.	B	.	B	B	.	H
Female Meiosis	Control	B	B	B	B	B	B	B	B	B	B	H	H	H	H	H	H	H	H	H	H	H	H	H	H	H	B	B	H	H	H	H	H	H	H	H	H	.	.	.	.	.	.	H	.	H	H	.	B
Female Meiosis	Control	H	H	H	H	H	H	H	H	H	H	H	H	B	B	B	B	B	B	B	B	B	B	B	B	B	B	B	B	B	B	B	B	B	B	B	B	.	.	.	.	.	.	B	.	B	B	.	H
Female Meiosis	Control	B	B	B	B	B	B	B	B	B	B	B	B	B	B	B	B	B	B	B	B	B	B	B	B	B	H	H	H	H	H	B	B	B	B	B	B	.	.	.	.	.	.	B	.	B	B	.	B
Female Meiosis	Control	B	B	B	B	B	B	B	B	B	B	B	B	H	H	H	H	H	H	H	H	H	B	B	B	B	B	B	H	H	H	B	.	.	B	.	H	.	.	.	.	.	.	H	.	H	H	.	H
Female Meiosis	Control	H	H	B	B	B	B	B	B	B	B	B	B	B	B	B	B	B	B	B	B	B	B	B	B	B	B	B	H	H	H	B	B	B	B	B	H	.	.	.	.	.	.	H	.	H	H	.	B
Female Meiosis	Control	H	H	H	H	H	H	H	H	H	H	H	H	B	B	B	B	B	B	B	B	B	B	B	B	B	B	B	H	H	H	H	H	H	H	H	H	.	.	.	.	.	.	H	.	H	H	.	B
Female Meiosis	Control	B	B	B	B	B	B	H	.	H	H	H	B	H	H	H	H	H	H	H	H	H	H	H	H	H	.	H	B	B	B	B	B	B	H	H	H	.	.	.	.	.	.	H	.	H	H	.	B
Female Meiosis	Control	H	H	B	B	B	B	B	B	B	B	B	B	B	B	B	B	B	B	B	B	B	B	B	B	B	B	B	B	B	B	B	B	B	B	B	B	.	.	.	.	.	.	B	.	B	B	.	H
Female Meiosis	Control	B	B	B	B	B	B	B	B	B	B	B	B	H	H	H	H	H	H	H	H	H	H	H	H	H	H	B	B	B	B	H	H	H	B	B	B	.	.	.	.	.	.	B	.	B	B	.	B
Female Meiosis	Control	H	H	H	H	H	H	H	H	H	H	H	H	H	H	H	H	H	H	H	H	H	H	H	H	H	H	H	B	B	B	B	B	B	B	B	B	.	.	.	.	.	.	B	.	B	B	.	B
Female Meiosis	Control	H	H	H	H	H	H	H	H	H	H	H	H	B	B	B	B	B	B	B	B	B	B	B	H	H	H	H	B	B	B	B	.	B	B	.	B	.	.	.	.	.	.	B	.	B	B	.	B
Female Meiosis	Control	B	B	B	B	B	B	H	H	H	H	H	H	H	H	H	H	H	H	H	H	H	H	H	H	H	B	B	B	B	B	H	H	H	H	H	H	.	.	.	.	.	.	H	.	H	H	.	H
Female Meiosis	Control	B	B	H	H	H	H	H	H	H	H	H	H	H	H	H	H	H	H	H	H	H	H	H	B	B	B	B	H	H	H	H	B	B	B	B	B	.	.	.	.	.	.	B	.	B	B	.	B
Female Meiosis	Control	H	H	H	H	H	H	H	H	H	H	H	H	B	B	B	B	B	B	B	B	B	B	B	B	B	B	B	B	B	B	B	B	B	B	B	B	.	.	.	.	.	.	B	.	B	B	.	B
Female Meiosis	Control	H	H	H	H	H	H	H	H	H	H	H	H	H	H	H	H	H	H	H	H	H	H	B	B	B	B	B	H	H	.	H	H	H	H	H	H	.	.	.	.	.	.	H	.	H	H	.	H
Female Meiosis	Control	B	B	B	H	H	H	H	H	H	H	H	H	H	H	H	H	H	H	H	H	H	H	H	H	H	H	H	B	B	B	H	H	H	H	H	H	.	.	.	.	.	.	H	.	H	H	.	B
Female Meiosis	Control	H	H	H	B	B	B	B	B	H	H	B	B	H	H	H	H	H	H	H	H	H	H	H	H	H	H	H	B	B	B	H	H	H	B	B	B	.	.	.	.	.	.	B	.	B	B	.	H
Female Meiosis	Control	H	H	B	B	B	B	B	B	B	B	B	B	H	H	H	H	H	H	H	H	H	H	H	H	H	H	H	B	B	B	H	H	H	H	H	H	.	.	.	.	.	.	H	.	H	H	.	B
Female Meiosis	Control	H	H	H	H	H	H	H	H	H	H	H	H	H	H	H	H	H	H	H	H	H	B	B	B	B	B	B	B	B	B	B	B	B	H	H	H	.	.	.	.	.	.	H	.	H	H	.	H
Female Meiosis	Control	H	H	H	H	H	H	H	H	H	H	H	H	B	B	B	B	B	B	B	B	.	B	H	H	H	H	H	H	H	H	B	B	B	B	B	B	.	.	.	.	.	.	B	.	B	B	.	B
Female Meiosis	Control	B	B	B	B	B	H	H	H	H	H	H	H	B	B	B	B	B	B	B	B	B	B	B	B	B	B	B	H	H	H	B	B	B	B	B	B	.	.	.	.	.	.	B	.	B	B	.	H
Female Meiosis	Control	H	H	H	B	B	B	B	B	B	B	B	B	H	H	H	H	H	H	H	H	H	H	H	H	H	H	H	H	H	H	B	B	B	B	B	B	.	.	.	.	.	.	B	.	B	B	.	H
Female Meiosis	Control	B	B	B	B	B	B	B	B	H	H	H	H	B	B	B	B	B	B	B	B	B	B	B	B	B	B	B	B	B	B	H	B	B	B	B	B	.	.	.	.	.	.	B	.	B	B	.	H
Female Meiosis	Control	H	H	B	B	B	B	B	B	B	B	B	B	H	H	H	H	H	H	H	H	H	H	H	H	H	H	H	B	B	B	H	H	H	H	H	H	.	.	.	.	.	.	H	.	H	H	.	B
Female Meiosis	Control	H	B	B	B	B	B	B	B	B	B	B	B	B	B	B	B	B	B	B	B	B	B	B	B	B	B	B	B	B	H	B	B	B	B	B	B	.	.	.	.	.	.	B	.	B	B	.	H
Female Meiosis	Control	B	B	B	B	B	B	B	B	B	B	B	B	B	B	B	B	B	B	B	B	B	B	H	H	H	H	H	H	H	H	H	H	H	B	B	B	.	.	.	.	.	.	B	.	B	B	.	H
Female Meiosis	Control	H	H	H	H	H	H	H	H	H	H	B	B	B	B	B	B	B	B	B	B	B	B	H	H	H	H	H	B	B	B	H	H	H	H	H	H	.	.	.	.	.	.	H	.	H	H	.	B
Female Meiosis	Control	H	H	H	H	H	H	H	H	H	H	H	H	B	B	B	B	B	B	B	B	B	B	B	B	B	B	B	H	H	H	H	H	.	H	H	H	.	.	.	.	.	.	H	.	H	H	.	H
Female Meiosis	Control	H	H	H	H	H	H	H	H	B	B	B	B	B	B	B	B	B	B	B	B	B	B	B	B	B	H	H	H	H	H	B	B	B	B	B	B	.	.	.	.	.	.	B	.	B	B	.	H
Female Meiosis	Control	B	B	H	H	H	H	H	H	H	H	H	H	H	H	H	H	H	H	H	H	H	H	H	H	B	B	B	B	B	B	H	H	H	H	H	H	.	.	.	.	.	.	H	.	H	H	.	B
Female Meiosis	Control	H	B	B	B	B	B	B	B	B	B	B	B	H	H	H	H	H	H	H	H	H	H	H	H	H	H	H	B	B	.	B	B	.	B	B	B	.	.	.	.	.	.	B	.	B	B	.	H
Female Meiosis	Control	H	H	H	H	H	H	H	H	H	H	H	H	B	B	B	B	B	B	B	B	B	B	B	B	B	B	B	B	B	B	B	H	H	H	H	H	.	.	.	.	.	.	H	.	H	H	.	H
Female Meiosis	Control	H	H	H	H	H	H	H	H	H	H	H	H	H	H	H	H	H	H	H	H	H	H	B	B	B	B	B	B	B	B	H	H	H	H	H	H	.	.	.	.	.	.	H	.	H	H	.	B
Female Meiosis	Control	B	B	B	B	B	B	B	B	B	B	B	B	H	H	H	H	H	H	H	B	B	B	B	B	B	H	H	B	B	B	H	B	B	B	B	B	.	.	.	.	.	.	B	.	B	B	.	B
Female Meiosis	Control	B	H	H	H	H	H	H	H	H	H	H	H	H	H	H	H	H	H	H	H	H	H	B	B	B	B	B	H	H	H	H	H	H	H	H	H	.	.	.	.	.	.	H	.	H	H	.	H
Female Meiosis	Control	H	H	H	H	H	H	H	H	H	H	H	H	B	B	B	B	B	B	B	B	B	B	B	B	B	B	B	B	B	B	H	H	H	H	H	H	.	.	.	.	.	.	H	.	H	H	.	B
Female Meiosis	Control	B	B	B	B	B	B	B	B	B	B	B	B	H	H	H	H	H	H	H	H	H	H	H	H	H	H	H	B	B	B	B	B	B	B	H	H	.	.	.	.	.	.	H	.	H	H	.	H
Female Meiosis	Control	B	B	H	H	H	H	H	H	H	H	H	H	H	H	H	H	H	H	H	H	H	H	H	H	H	H	H	H	H	H	H	H	H	B	B	B	.	.	.	.	.	.	B	.	B	B	.	B
Female Meiosis	Control	B	H	H	H	H	H	H	H	H	H	H	H	H	H	H	H	H	H	H	H	H	H	H	H	B	B	B	B	B	B	B	B	B	B	B	B	.	.	.	.	.	.	B	.	B	B	.	H
Female Meiosis	Control	H	H	H	H	H	H	H	H	H	H	H	H	B	B	B	B	B	B	B	B	B	B	B	B	B	H	H	H	H	.	B	H	H	H	H	H	.	.	.	.	.	.	H	.	H	H	.	H
Female Meiosis	Control	H	H	B	B	B	B	B	B	B	B	B	B	H	H	H	H	H	H	H	H	H	H	B	B	B	B	B	H	H	H	B	B	B	B	B	B	.	.	.	.	.	.	B	.	B	B	.	B
Female Meiosis	Control	B	B	H	H	H	H	H	H	H	H	H	H	B	B	B	B	B	B	B	B	B	B	B	B	B	B	B	H	H	H	H	H	H	H	B	B	.	.	.	.	.	.	B	.	B	B	.	B
Female Meiosis	Control	H	H	H	H	H	H	H	H	H	H	H	H	H	H	H	H	H	H	H	H	H	H	H	H	H	H	H	H	H	H	B	B	B	B	B	B	.	.	.	.	.	.	B	.	B	B	.	B
Female Meiosis	Control	B	B	B	B	B	B	B	.	B	B	B	B	H	H	H	H	H	H	H	H	H	B	B	B	B	.	B	H	H	.	H	H	.	H	B	B	.	.	.	.	.	.	B	.	B	B	.	H
Female Meiosis	Control	B	B	B	B	B	B	B	B	B	B	B	B	H	H	H	H	H	H	H	H	H	H	H	H	H	H	H	H	H	H	H	H	H	H	H	H	.	.	.	.	.	.	H	.	H	H	.	H
Female Meiosis	Control	H	H	H	H	H	H	H	H	H	H	H	H	B	B	B	B	B	B	B	B	B	B	B	B	B	B	B	B	B	B	B	B	B	B	B	B	.	.	.	.	.	.	B	.	B	B	.	B
Female Meiosis	Control	B	B	B	B	B	B	B	B	B	B	B	B	B	B	B	.	B	B	B	B	B	B	B	B	B	B	B	B	B	B	B	B	B	H	H	H	.	.	.	.	.	.	H	.	H	H	.	B
Female Meiosis	Control	H	H	H	H	H	H	H	H	H	H	H	H	B	B	B	B	B	B	B	B	B	B	H	H	H	H	H	B	B	B	B	B	B	H	H	H	.	.	.	.	.	.	H	.	H	H	.	H
Female Meiosis	Control	H	H	H	H	B	B	B	B	B	B	B	B	H	H	H	H	H	.	H	H	H	H	H	H	H	H	H	H	H	H	B	B	B	B	B	B	.	.	.	.	.	.	B	.	B	B	.	B
Female Meiosis	Control	H	H	H	H	H	H	H	H	H	H	H	H	B	B	B	B	B	B	B	B	B	B	B	B	B	B	B	H	H	H	B	B	B	B	B	B	.	.	.	.	.	.	B	.	B	B	.	H
Female Meiosis	Control	H	H	H	H	H	H	H	H	H	H	H	B	H	H	H	H	H	H	H	H	H	H	H	H	H	B	B	H	H	H	B	B	B	B	B	B	.	.	.	.	.	.	B	.	B	B	.	H
Female Meiosis	Control	H	H	H	H	H	H	H	.	H	H	B	H	B	B	B	B	B	B	B	B	B	B	B	B	B	B	B	H	H	.	H	H	H	H	H	H	.	.	.	.	.	.	H	.	B	B	.	H
Female Meiosis	Control	H	H	H	H	H	H	H	H	H	H	H	H	H	H	H	H	H	H	H	H	H	B	B	B	B	B	B	H	H	H	B	B	B	B	B	B	.	.	.	.	.	.	B	.	B	B	.	B
Female Meiosis	Control	B	B	B	B	B	B	B	B	B	B	B	B	B	B	B	B	B	B	B	B	B	B	B	B	B	H	H	B	B	B	H	H	H	H	H	H	.	.	.	.	.	.	H	.	H	H	.	H
Female Meiosis	Control	H	H	H	H	H	H	H	H	H	H	H	H	H	H	H	H	H	H	H	H	H	H	H	H	H	B	B	H	H	H	B	B	B	B	B	B	.	.	.	.	.	.	B	.	B	B	.	H
Female Meiosis	Control	B	B	B	B	B	B	B	B	B	B	B	B	H	H	H	H	H	H	H	H	H	H	H	H	H	B	B	B	B	B	B	B	B	B	B	B	.	.	.	.	.	.	B	.	B	B	.	B
Female Meiosis	Control	B	B	B	B	B	B	B	B	B	B	B	B	H	H	H	H	H	H	H	H	H	H	H	H	H	H	B	H	H	H	B	H	H	H	H	H	.	.	.	.	.	.	H	.	H	H	.	H
Female Meiosis	Control	H	H	H	H	H	H	H	H	H	H	H	H	B	B	B	B	B	B	B	B	B	B	B	B	B	B	B	B	B	H	H	H	H	H	H	H	.	.	.	.	.	.	H	.	H	H	.	H
Female Meiosis	Control	H	H	H	H	H	H	H	H	H	H	H	H	B	B	B	B	B	B	B	B	B	B	B	B	B	B	B	B	B	B	B	B	B	B	B	B	.	.	.	.	.	.	B	.	B	B	.	B
Female Meiosis	Control	H	H	H	H	H	H	H	.	H	H	H	H	H	H	H	H	H	H	H	H	H	H	H	H	H	H	H	H	H	H	H	B	B	B	B	B	.	.	.	.	.	.	B	.	B	B	.	B
Female Meiosis	Control	B	B	B	B	B	B	B	B	B	B	B	B	B	B	B	B	B	B	B	B	B	B	B	B	B	B	B	B	B	B	B	B	B	B	B	B	.	.	.	.	.	.	B	.	B	B	.	B
Female Meiosis	Control	H	H	H	H	H	H	H	H	H	H	H	H	B	B	B	B	B	B	B	B	B	B	B	B	B	B	B	B	B	B	H	H	H	H	H	H	.	.	.	.	.	.	H	.	H	H	.	H
Female Meiosis	Control	B	B	B	B	B	B	B	B	B	B	B	B	B	B	B	B	B	B	B	B	B	B	B	B	B	B	B	H	H	B	B	B	B	B	B	H	.	.	.	.	.	.	H	.	H	H	.	H
Female Meiosis	Control	H	H	H	H	H	H	B	B	B	B	B	B	H	H	H	H	H	H	H	H	H	H	H	H	H	H	H	B	B	B	B	B	B	B	B	B	.	.	.	.	.	.	B	.	B	B	.	H
Female Meiosis	Control	B	B	B	B	B	B	B	B	B	B	B	B	H	H	H	H	H	H	H	H	H	H	H	H	H	B	B	H	H	B	H	H	H	H	H	H	.	.	.	.	.	.	H	.	H	H	.	B
Female Meiosis	Control	B	B	B	B	B	B	B	B	B	B	B	B	B	B	B	B	B	B	B	B	B	B	B	B	B	B	B	H	H	H	B	B	B	B	B	B	.	.	.	.	.	.	B	.	B	B	.	B
Female Meiosis	Control	B	B	B	B	H	H	H	H	H	H	H	H	B	B	B	B	B	B	B	B	B	B	H	H	H	H	H	B	B	B	B	B	B	B	B	B	.	.	.	.	.	.	B	.	B	B	.	H
Female Meiosis	Control	B	B	B	B	B	B	B	.	B	B	B	B	H	H	H	H	H	H	H	H	H	H	H	H	H	H	.	H	H	H	B	B	B	B	B	B	.	.	.	.	.	.	B	.	B	B	.	H
Female Meiosis	Control	H	H	H	H	H	H	H	H	H	H	H	H	B	B	B	B	B	B	B	B	B	B	B	H	H	H	H	B	B	B	H	H	H	H	H	H	.	.	.	.	.	.	H	.	H	H	.	B
Female Meiosis	Control	H	H	H	H	H	H	H	H	H	H	H	H	B	B	B	B	B	B	B	B	B	B	B	B	B	H	H	B	B	B	H	H	H	H	H	H	.	.	.	.	.	.	H	.	H	H	.	H
Female Meiosis	Control	B	H	H	H	B	B	B	B	B	B	B	B	B	B	B	B	B	B	B	B	B	H	H	H	H	H	H	H	H	H	H	H	H	H	H	H	.	.	.	.	.	.	H	.	H	H	.	H
Female Meiosis	Control	B	B	H	H	H	H	H	H	H	H	H	H	.	H	H	H	H	H	H	H	H	H	H	H	H	H	H	H	H	H	H	H	.	H	H	H	.	.	.	.	.	.	H	.	H	H	.	B
Female Meiosis	Control	B	B	B	H	H	H	H	H	H	H	H	B	B	B	B	B	B	B	B	B	B	B	B	H	H	H	H	H	H	H	H	H	H	H	H	H	.	.	.	.	.	.	H	.	H	H	.	B
Female Meiosis	Control	B	B	B	B	B	B	B	H	H	H	H	H	H	H	H	H	H	H	H	H	H	H	H	H	B	B	B	H	H	B	H	H	H	H	H	H	.	.	.	.	.	.	H	.	H	H	.	B
Female Meiosis	Control	H	B	B	B	B	B	B	B	B	B	B	B	B	B	B	B	B	B	B	B	B	H	H	H	H	H	H	B	B	B	B	B	B	B	B	B	.	.	.	.	.	.	B	.	B	B	.	B
Female Meiosis	Control	H	H	H	H	H	H	H	H	H	H	H	H	B	B	B	B	B	B	B	B	B	B	B	H	H	H	H	H	H	.	B	B	B	B	H	H	.	.	.	.	.	.	H	.	H	H	.	B
Female Meiosis	Control	H	H	H	H	H	H	H	H	H	H	.	H	H	H	H	H	H	H	.	H	H	B	B	B	B	B	.	B	B	B	.	.	H	H	.	H	.	.	.	.	.	.	H	.	H	H	.	H
Female Meiosis	Control	H	H	B	B	B	B	B	B	B	B	B	B	H	H	H	H	H	H	H	H	H	H	H	H	H	H	H	H	H	H	H	B	.	B	.	B	.	.	.	.	.	.	B	.	B	B	.	B
Female Meiosis	Control	H	H	B	B	B	B	B	B	B	B	B	B	B	B	B	B	B	B	B	B	B	B	B	B	B	B	B	B	B	B	B	B	B	B	B	B	.	.	.	.	.	.	B	.	B	B	.	B
Female Meiosis	Control	H	B	B	B	B	B	B	B	B	B	B	B	B	B	B	B	B	B	B	B	B	B	B	B	B	H	H	H	H	H	H	H	H	B	B	B	.	.	.	.	.	.	B	.	B	B	.	B
Female Meiosis	Control	B	B	B	B	B	B	B	B	B	B	B	B	H	H	H	H	H	H	H	H	H	H	H	H	H	H	H	B	B	B	H	H	H	H	H	H	.	.	.	.	.	.	H	.	H	H	.	B
Female Meiosis	Control	B	B	B	B	B	B	B	B	B	B	B	B	B	B	B	B	B	B	B	B	B	B	B	B	B	B	H	H	H	H	B	B	B	B	B	B	.	.	.	.	.	.	B	.	B	B	.	B
Female Meiosis	Control	H	H	H	H	H	H	H	H	H	H	H	H	H	H	H	H	H	H	H	H	H	H	H	H	H	H	H	H	H	H	B	B	B	B	B	B	.	.	.	.	.	.	B	.	B	B	.	H
Female Meiosis	Control	H	H	H	H	H	H	H	H	H	H	H	H	H	H	H	H	H	H	H	H	H	H	H	H	B	.	B	H	H	.	.	.	.	H	.	B	.	.	.	.	.	.	B	.	B	B	.	B
Female Meiosis	Control	B	B	B	B	B	B	B	B	B	B	B	B	B	B	B	B	B	B	B	B	B	B	B	B	B	B	B	B	B	B	H	H	H	H	B	H	.	.	.	.	.	.	B	.	B	B	.	H
Female Meiosis	Control	B	H	H	H	H	H	H	H	H	H	H	H	B	B	B	B	B	B	B	B	B	B	B	B	B	B	B	H	H	H	H	H	H	B	B	B	.	.	.	.	.	.	B	.	B	B	.	B
Female Meiosis	Control	H	H	H	H	H	H	H	H	H	H	H	H	H	H	H	H	H	H	H	B	B	B	B	B	B	B	B	B	B	B	H	H	H	H	H	B	.	.	.	.	.	.	B	.	B	B	.	B
Female Meiosis	Control	B	B	B	B	B	B	B	B	B	B	B	B	H	H	H	H	H	H	H	H	H	H	B	B	B	B	B	H	H	H	B	B	B	B	B	B	.	.	.	.	.	.	B	.	B	B	.	H
Female Meiosis	Control	H	H	B	B	H	H	H	H	H	H	H	H	B	B	B	B	B	B	B	H	H	H	H	H	H	H	H	H	H	H	B	.	B	.	B	B	.	.	.	.	.	.	B	.	B	B	.	H
Female Meiosis	Control	H	H	H	H	H	H	H	H	H	H	H	H	B	B	B	B	B	B	B	B	B	B	B	B	B	H	H	.	H	H	B	B	B	H	H	H	.	.	.	.	.	.	H	.	H	H	.	H
Female Meiosis	Control	B	B	B	B	B	B	B	B	B	B	B	B	B	B	B	B	B	B	B	B	B	B	B	B	B	B	B	H	H	H	H	H	H	B	B	B	.	.	.	.	.	.	B	.	B	B	.	B
Female Meiosis	Control	H	H	H	H	H	H	H	.	H	H	H	H	H	.	H	H	H	H	H	H	.	H	H	H	H	H	H	H	H	H	H	H	H	H	H	H	.	.	.	.	.	.	H	.	H	H	.	B
Female Meiosis	Control	B	B	B	B	B	B	B	B	B	B	B	B	B	B	B	B	B	B	B	B	B	B	B	B	B	B	B	B	B	B	B	B	B	B	B	B	.	.	.	.	.	.	B	.	B	B	.	H
Female Meiosis	Control	H	H	H	H	B	B	B	B	B	B	B	B	H	H	H	H	H	H	H	H	H	H	H	H	H	H	H	B	B	H	B	B	B	B	H	H	.	.	.	.	.	.	H	.	H	H	.	B
Female Meiosis	Control	H	H	H	H	H	H	H	H	H	H	H	H	B	B	B	B	B	B	B	B	B	B	B	B	B	B	B	B	B	B	H	.	.	H	.	H	.	.	.	.	.	.	B	.	B	B	.	B
Female Meiosis	Control	H	H	H	H	H	H	H	H	H	H	H	H	H	H	.	H	H	H	H	H	H	H	B	B	B	B	B	B	B	H	H	H	H	H	H	H	.	.	.	.	.	.	H	.	H	H	.	H
Female Meiosis	Control	B	H	H	H	H	H	H	H	H	H	H	H	H	H	H	H	H	H	H	H	H	H	H	H	H	H	H	H	H	H	B	B	H	H	H	H	.	.	.	.	.	.	H	.	H	H	.	B
Female Meiosis	Control	H	B	B	B	B	B	B	B	B	B	B	B	H	H	H	H	H	H	H	H	H	H	H	H	H	H	H	H	H	B	B	.	B	B	.	B	.	.	.	.	.	.	B	.	B	B	.	H
Female Meiosis	Control	H	H	H	H	H	H	H	H	H	H	H	H	H	H	H	H	H	H	H	H	H	H	H	H	H	H	H	H	H	H	B	B	H	H	H	H	.	.	.	.	.	.	H	.	H	H	.	B
Female Meiosis	Control	H	H	H	H	H	H	H	H	H	H	H	H	H	H	H	H	H	H	H	H	H	B	B	B	B	B	B	H	H	.	H	H	H	H	H	H	.	.	.	.	.	.	H	.	H	H	.	B
Female Meiosis	Control	H	H	H	H	H	H	H	H	H	H	B	B	H	H	H	H	H	H	.	H	H	H	H	H	H	H	H	B	B	B	H	H	H	H	H	H	.	.	.	.	.	.	H	.	H	H	.	B
Female Meiosis	Control	B	B	B	B	B	B	B	B	B	B	B	H	B	B	B	B	B	B	B	B	B	B	B	B	B	B	B	B	B	B	B	.	B	B	B	B	.	.	.	.	.	.	B	.	B	B	.	H
Female Meiosis	Control	H	H	H	H	H	H	B	B	B	B	B	B	H	H	H	H	H	H	H	H	H	H	B	B	H	H	H	H	H	H	B	B	B	B	.	B	.	.	.	.	.	.	B	.	B	B	.	B
Female Meiosis	Control	H	H	H	H	H	H	H	H	H	H	H	H	H	H	H	H	H	H	H	H	H	H	H	H	H	H	H	B	B	B	B	B	B	H	H	H	.	.	.	.	.	.	H	.	H	H	.	H
Female Meiosis	Control	H	H	H	H	H	H	H	H	H	H	B	B	B	B	B	B	B	B	B	B	B	B	H	H	H	B	B	B	B	B	B	.	.	B	.	B	.	.	.	.	.	.	B	.	B	B	.	B
Female Meiosis	Control	H	H	H	H	H	H	H	H	H	H	H	H	H	H	H	H	H	H	H	H	H	H	H	H	H	H	B	B	B	H	B	B	B	H	H	H	.	.	.	.	.	.	H	.	H	H	.	B
Female Meiosis	Control	B	B	B	B	B	B	B	B	H	H	H	H	B	B	B	B	B	B	B	B	B	B	B	B	B	B	H	B	B	H	H	H	H	H	H	H	.	.	.	.	.	.	H	.	H	H	.	B
Female Meiosis	Control	H	H	H	H	H	H	H	H	H	H	H	H	B	B	B	B	B	B	B	B	B	B	B	B	B	H	H	H	H	.	B	H	H	H	H	H	.	.	.	.	.	.	H	.	H	H	.	H
Female Meiosis	Control	B	B	B	B	B	B	B	B	B	B	B	B	B	B	B	B	B	B	B	B	B	B	B	B	B	H	H	H	H	H	B	B	B	B	B	H	.	.	.	.	.	.	H	.	H	H	.	H
Female Meiosis	Control	H	H	H	H	H	H	H	H	B	B	B	B	B	B	B	B	B	B	B	B	B	B	B	B	B	B	B	B	B	B	H	B	B	B	B	B	.	.	.	.	.	.	B	.	B	B	.	H
Female Meiosis	Control	B	B	B	B	B	B	B	B	B	B	B	B	H	H	H	H	H	H	H	H	H	H	H	H	H	H	H	B	B	B	B	B	B	B	B	H	.	.	.	.	.	.	H	.	H	H	.	H
Female Meiosis	Control	B	B	B	B	B	B	B	B	B	B	B	B	B	B	B	B	B	B	B	B	B	B	H	H	H	H	H	B	B	B	B	B	B	B	B	B	.	.	.	.	.	.	B	.	B	B	.	B
Female Meiosis	Control	B	B	B	B	B	B	B	B	B	B	B	B	B	B	B	B	B	B	B	B	B	B	B	B	B	B	H	B	B	B	H	H	H	H	H	H	.	.	.	.	.	.	H	.	H	H	.	H
Female Meiosis	Control	H	B	B	B	B	B	B	B	B	B	B	B	B	B	B	B	B	B	B	B	B	B	H	H	H	H	H	H	H	H	B	B	B	B	B	B	.	.	.	.	.	.	B	.	B	B	.	H
Female Meiosis	Control	H	H	H	H	H	H	H	H	B	B	B	B	H	H	H	H	H	H	H	H	H	H	H	H	H	H	H	H	H	H	B	B	B	B	B	B	.	.	.	.	.	.	B	.	B	B	.	B
Female Meiosis	Control	H	H	H	H	H	H	H	H	H	H	H	H	H	H	H	H	H	H	H	H	H	H	B	B	B	B	B	B	.	.	.	.	.	H	.	B	.	.	.	.	.	.	B	.	B	B	.	B
Female Meiosis	Control	H	H	H	H	H	H	H	H	H	H	H	H	H	H	H	H	H	H	H	H	H	H	H	H	H	H	H	B	B	B	H	H	H	H	B	B	.	.	.	.	.	.	B	.	B	B	.	B
Female Meiosis	Control	H	B	B	B	B	B	B	B	B	B	B	B	B	H	H	H	H	H	B	H	.	B	B	B	B	B	B	H	H	H	H	H	.	H	H	H	.	.	.	.	.	.	H	.	H	H	.	B
Female Meiosis	Control	H	H	B	B	B	B	B	B	B	B	B	B	H	H	H	H	H	H	H	H	H	H	H	B	B	B	B	B	B	B	B	B	B	B	B	B	.	.	.	.	.	.	B	.	B	B	.	H
Female Meiosis	Control	B	B	B	B	B	B	B	B	B	B	B	B	B	B	B	B	B	B	B	B	B	B	B	B	B	B	B	B	B	B	H	B	B	B	B	B	.	.	.	.	.	.	B	.	B	B	.	H
Female Meiosis	Control	B	B	B	B	B	B	H	H	H	H	H	H	B	B	B	B	B	B	B	B	B	B	B	B	B	H	H	B	B	B	H	B	B	B	B	B	.	.	.	.	.	.	B	.	B	B	.	H
Female Meiosis	Control	B	B	B	B	B	B	B	B	B	B	H	H	B	B	B	B	B	B	B	B	B	B	B	B	B	B	B	H	H	H	H	H	H	H	H	H	.	.	.	.	.	.	H	.	H	H	.	B
Female Meiosis	Control	B	B	B	B	B	B	B	B	B	B	B	B	H	H	H	H	H	H	H	H	H	H	B	B	B	B	B	H	H	H	H	H	H	H	H	H	.	.	.	.	.	.	H	.	H	H	.	H
Female Meiosis	Control	H	B	B	B	B	B	B	B	B	B	B	B	B	B	B	B	B	B	B	B	B	B	B	B	B	H	H	H	H	.	B	B	B	B	B	B	.	.	.	.	.	.	B	.	B	B	.	B
Female Meiosis	Control	H	H	B	B	B	B	B	B	B	B	B	B	B	B	B	B	B	B	B	B	B	B	B	B	B	H	H	B	B	B	H	H	H	H	H	H	.	.	.	.	.	.	H	.	H	H	.	H
Female Meiosis	Control	H	H	H	H	H	H	H	H	H	H	H	H	H	H	H	.	H	H	H	H	H	H	H	H	H	H	H	H	H	H	B	B	B	B	B	B	.	.	.	.	.	.	.	.	H	H	.	B
Female Meiosis	Control	H	H	H	H	H	B	B	B	B	B	B	B	B	B	B	B	B	B	B	B	B	B	B	B	B	B	B	H	H	H	H	H	H	B	B	B	.	.	.	.	.	.	B	.	B	B	.	H
Female Meiosis	Control	B	B	B	B	B	B	B	B	B	B	B	B	B	B	B	B	B	B	B	B	B	.	B	B	B	B	B	H	H	H	H	H	H	H	H	H	.	.	.	.	.	.	H	.	H	H	.	B
Female Meiosis	Control	B	B	B	B	H	H	H	H	H	H	H	H	B	B	B	B	B	B	B	B	B	B	B	B	B	B	B	B	B	B	B	B	B	H	H	H	.	.	.	.	.	.	H	.	H	H	.	B
Female Meiosis	Control	B	B	H	H	H	H	H	H	H	H	H	H	B	B	B	B	B	B	B	B	B	B	B	B	B	B	B	H	H	H	B	B	B	B	B	B	.	.	.	.	.	.	B	.	B	B	.	H
Female Meiosis	Control	H	H	H	H	H	H	H	H	H	H	H	H	B	B	B	B	B	B	B	B	B	B	B	B	B	B	B	H	H	H	B	B	B	H	H	H	.	.	.	.	.	.	H	.	H	H	.	B
Female Meiosis	Control	B	B	B	B	B	B	B	B	B	B	B	B	B	B	B	B	B	B	B	B	B	B	B	B	B	B	B	B	B	B	H	H	H	H	H	H	.	.	.	.	.	.	H	.	H	H	.	B
Female Meiosis	Control	H	H	H	H	H	B	B	B	B	B	B	B	H	H	H	H	H	H	H	H	H	H	B	B	B	B	B	B	B	B	B	B	B	B	B	B	.	.	.	.	.	.	B	.	B	B	.	B
Female Meiosis	Control	H	H	H	H	H	H	H	H	H	H	H	H	B	B	B	B	B	B	B	B	B	B	B	B	B	B	B	H	H	H	B	B	B	H	H	H	.	.	.	.	.	.	H	.	H	H	.	B
Female Meiosis	Control	H	H	H	H	H	H	H	H	H	H	H	H	B	B	B	B	B	B	B	B	B	B	H	H	H	H	H	H	H	H	H	H	H	H	B	B	.	.	.	.	.	.	B	.	B	B	.	H
Female Meiosis	Control	B	H	H	H	.	H	H	H	H	H	H	H	B	B	B	B	B	B	B	B	B	B	B	B	B	B	B	B	B	B	B	B	B	B	B	B	.	.	.	.	.	.	B	.	B	B	.	H
Female Meiosis	Control	B	B	B	B	B	B	B	B	B	B	B	B	B	B	B	B	B	B	B	B	B	B	B	B	B	B	B	B	B	B	H	H	H	H	H	H	.	.	.	.	.	.	H	.	H	H	.	B
Female Meiosis	Control	H	H	H	H	H	B	B	B	B	B	B	B	B	B	B	B	B	B	B	B	B	B	H	H	H	H	H	B	B	B	H	H	H	H	H	H	.	.	.	.	.	.	H	.	H	H	.	H
Female Meiosis	Control	B	H	H	H	H	H	H	H	H	H	H	H	B	B	B	B	B	B	B	B	B	B	B	B	B	B	H	H	H	H	B	B	B	B	B	B	.	.	.	.	.	.	B	.	B	B	.	B
Female Meiosis	Control	H	H	H	H	H	H	H	H	H	H	H	H	B	B	B	B	B	B	B	B	B	H	H	H	H	H	H	B	B	B	H	H	H	H	H	H	.	.	.	.	.	.	H	.	H	H	.	B
Female Meiosis	Control	H	H	H	H	H	H	H	H	H	H	H	H	H	H	H	H	H	H	H	H	H	H	H	H	H	H	H	H	H	H	B	B	B	B	B	B	.	.	.	.	.	.	B	.	B	B	.	H
Female Meiosis	Control	B	B	H	H	H	H	H	H	H	H	H	H	H	H	H	H	H	H	H	H	H	H	H	H	H	H	H	B	B	B	B	B	B	B	B	B	.	.	.	.	.	.	B	.	B	B	.	B
Female Meiosis	Control	B	B	B	B	H	H	H	H	H	H	H	H	H	H	H	H	H	H	H	H	H	H	H	H	H	B	B	H	H	H	H	H	H	H	H	H	.	.	.	.	.	.	H	.	H	H	.	B
Female Meiosis	Control	B	B	B	B	B	B	B	B	B	B	B	B	H	H	H	H	H	H	H	H	H	B	B	B	B	B	B	B	B	H	H	H	H	H	H	H	.	.	.	.	.	.	H	.	H	H	.	B
Female Meiosis	Control	H	H	B	B	B	B	B	B	B	B	B	B	H	H	H	H	H	H	H	H	H	H	H	H	H	B	B	H	H	H	H	H	H	B	B	B	.	.	.	.	.	.	B	.	B	B	.	B
Female Meiosis	Control	B	B	B	B	B	B	B	B	B	B	B	B	B	B	B	B	B	B	B	B	B	B	H	H	H	H	H	B	B	B	B	B	B	H	H	H	.	.	.	.	.	.	H	.	H	H	.	H
Female Meiosis	Control	B	B	B	B	B	B	B	B	B	B	B	B	B	B	B	B	B	B	B	B	B	B	B	B	B	B	B	B	B	B	B	B	B	B	B	B	.	.	.	.	.	.	B	.	B	B	.	B
Female Meiosis	Control	H	H	H	H	H	H	H	H	H	H	H	H	B	B	B	B	B	B	B	B	B	B	H	H	H	H	H	B	B	B	B	B	B	B	B	B	.	.	.	.	.	.	B	.	B	B	.	H
Female Meiosis	Control	H	H	H	H	H	H	H	H	H	H	H	H	H	H	H	H	H	H	H	H	H	H	H	H	H	H	H	H	H	H	B	B	B	B	H	H	.	.	.	.	.	.	H	.	H	H	.	H
Female Meiosis	Control	B	B	B	B	B	B	B	B	B	B	B	B	B	B	B	B	B	B	B	B	B	B	B	B	B	B	B	B	B	B	H	H	H	H	H	H	.	.	.	.	.	.	H	.	H	H	.	B
Female Meiosis	Control	B	H	H	H	H	H	H	H	H	H	H	H	B	B	B	B	B	B	B	B	B	B	B	B	B	B	H	H	H	H	H	H	B	B	.	B	.	.	.	.	.	.	B	.	B	B	.	H
Female Meiosis	Control	B	B	B	B	B	B	B	B	B	B	B	B	B	B	B	B	B	B	B	B	B	B	B	B	B	B	B	H	H	H	B	B	B	B	B	B	.	.	.	.	.	.	B	.	B	B	.	B
Female Meiosis	Control	B	B	H	H	.	H	H	H	H	H	H	H	B	B	B	B	B	B	B	B	B	B	B	B	B	B	B	H	H	B	H	H	H	H	H	H	.	.	.	.	.	.	H	.	H	H	.	B
Female Meiosis	Control	H	H	H	B	B	B	B	B	B	B	B	B	H	H	H	H	H	H	H	H	H	H	H	B	B	B	H	B	B	B	H	H	H	H	H	H	.	.	.	.	.	.	H	.	H	H	.	H
Female Meiosis	Control	B	B	H	H	H	H	H	H	H	H	B	B	H	H	H	H	H	H	H	H	H	H	H	H	H	H	H	B	B	B	B	B	B	B	B	B	.	.	.	.	.	.	B	.	B	B	.	B
Female Meiosis	Control	B	B	B	B	B	B	H	H	H	H	H	H	B	B	B	B	B	B	B	B	B	B	H	H	H	H	H	H	H	H	H	H	H	H	B	B	.	.	.	.	.	.	B	.	B	B	.	H
Female Meiosis	Control	H	H	H	H	B	B	B	B	B	B	B	B	B	B	B	B	B	B	B	B	B	B	B	B	B	B	B	H	H	H	B	B	B	B	B	B	.	.	.	.	.	.	B	.	B	B	.	B
Female Meiosis	Control	B	B	B	B	B	B	B	B	H	H	H	H	H	H	H	H	H	H	H	H	H	H	H	H	H	H	H	H	H	H	B	B	B	B	B	B	.	.	.	.	.	.	B	.	B	B	.	B
Female Meiosis	Control	B	B	B	B	B	B	B	B	B	B	B	B	B	B	B	B	B	B	B	B	B	H	H	H	H	H	H	B	B	B	B	H	H	H	H	H	.	.	.	.	.	.	H	.	H	H	.	H
Female Meiosis	Control	H	H	H	H	H	H	H	H	H	H	H	H	B	B	B	B	B	B	B	B	B	B	B	B	B	B	H	H	H	H	B	B	H	H	H	H	.	.	.	.	.	.	H	.	H	H	.	H
Female Meiosis	Control	H	H	H	H	H	H	H	H	H	H	H	H	B	B	B	B	B	B	.	B	B	B	B	B	B	B	B	B	B	B	H	H	H	H	H	H	.	.	.	.	.	.	H	.	H	H	.	B
Female Meiosis	Control	B	B	B	B	B	B	B	B	B	B	B	B	B	B	B	B	B	B	B	B	B	B	B	B	B	H	H	B	B	B	B	B	B	B	H	H	.	.	.	.	.	.	H	.	H	H	.	H
Female Meiosis	Control	H	H	H	H	H	H	H	H	H	H	H	H	H	H	H	H	H	H	H	H	H	H	H	H	H	H	H	H	H	H	H	H	H	H	H	H	.	.	.	.	.	.	H	.	H	H	.	H
Female Meiosis	Control	B	B	H	H	H	H	H	H	H	H	H	H	B	B	B	B	B	B	B	B	B	B	B	B	B	B	B	B	B	B	B	B	B	B	B	B	.	.	.	.	.	.	B	.	B	B	.	B
Female Meiosis	Control	B	B	B	B	B	B	B	B	B	B	B	B	H	H	H	H	H	H	H	H	H	H	H	H	H	H	H	H	H	H	B	H	H	H	H	H	.	.	.	.	.	.	H	.	H	H	.	B
Female Meiosis	Control	B	B	B	B	B	B	B	B	B	B	B	B	H	H	H	H	H	H	H	H	H	H	H	H	H	H	H	.	H	H	H	H	H	B	B	B	.	.	.	.	.	.	B	.	B	B	.	B
Female Meiosis	Control	B	H	H	H	H	H	H	H	H	H	H	H	H	H	H	H	H	H	H	H	H	H	H	H	H	B	B	B	B	B	H	H	H	H	H	H	.	.	.	.	.	.	H	.	H	H	.	B
Female Meiosis	Control	H	H	H	H	H	B	B	B	B	B	B	H	H	H	H	H	H	H	H	H	H	H	H	H	H	H	H	H	H	H	B	B	B	B	H	H	.	.	.	.	.	.	H	.	H	H	.	H
Female Meiosis	Control	H	H	H	H	H	H	H	H	H	H	H	H	B	B	B	B	B	B	B	B	B	B	B	B	B	B	B	H	H	H	B	B	B	B	B	B	.	.	.	.	.	.	B	.	B	B	.	H
Female Meiosis	Control	B	B	B	B	B	B	H	H	H	H	H	H	H	H	H	H	H	H	H	H	H	H	H	H	H	H	H	B	B	B	B	B	B	B	B	B	.	.	.	.	.	.	B	.	B	B	.	H
Female Meiosis	Control	H	H	B	B	B	B	B	B	B	B	B	B	H	H	H	H	H	H	H	H	H	H	H	B	B	B	B	B	B	B	H	H	H	H	H	H	.	.	.	.	.	.	H	.	H	H	.	B
Female Meiosis	Control	H	H	H	H	H	H	H	H	H	H	H	H	B	B	B	B	B	B	B	B	B	B	B	B	B	H	H	H	H	H	H	H	H	H	H	H	.	.	.	.	.	.	H	.	H	H	.	B
Female Meiosis	Control	B	B	H	H	H	H	H	H	H	H	H	H	H	H	H	H	H	H	H	H	H	H	B	B	B	B	B	H	H	H	B	B	B	H	H	H	.	.	.	.	.	.	H	.	H	H	.	B
Female Meiosis	Control	H	H	H	H	B	B	B	B	B	B	B	B	H	H	H	H	H	H	H	H	H	H	H	H	H	H	H	H	H	H	H	H	H	H	B	B	.	.	.	.	.	.	B	.	B	B	.	H
Female Meiosis	Control	H	H	H	H	H	H	H	H	H	H	H	H	B	B	B	B	B	B	B	B	B	H	H	H	H	H	H	H	H	H	B	B	B	B	B	H	.	.	.	.	.	.	H	.	H	H	.	B
Female Meiosis	Control	B	B	B	B	B	B	B	B	B	B	B	B	B	B	B	B	B	B	B	B	B	B	B	B	B	B	B	H	H	H	B	B	B	B	B	B	.	.	.	.	.	.	B	.	B	B	.	H
Female Meiosis	Control	H	H	H	H	H	H	H	H	H	H	H	H	B	B	B	B	B	B	B	B	B	B	B	B	B	B	B	H	H	H	B	B	B	B	B	B	.	.	.	.	.	.	B	.	B	B	.	H
Female Meiosis	Control	H	H	H	H	H	H	H	H	H	H	H	H	H	H	H	H	H	H	H	H	H	H	B	B	B	H	H	H	H	H	H	B	B	B	B	B	.	.	.	.	.	.	B	.	B	B	.	B
Female Meiosis	Control	H	H	H	H	H	B	H	H	H	H	H	H	H	H	H	H	H	H	H	H	H	H	H	H	H	H	H	H	H	H	H	H	H	H	H	H	.	.	.	.	.	.	H	.	H	H	.	B
Female Meiosis	Control	B	B	B	B	B	B	B	B	B	B	B	B	H	H	H	H	H	H	H	H	H	H	B	B	B	B	B	H	H	H	B	.	.	B	.	B	.	.	.	.	.	.	B	.	B	B	.	B
Female Meiosis	Control	B	B	B	B	B	B	B	B	B	B	B	B	B	B	B	B	B	B	B	B	B	B	B	B	B	H	H	B	B	B	B	B	B	B	H	H	.	.	.	.	.	.	H	.	H	H	.	B
Female Meiosis	Control	B	B	B	B	B	B	B	B	B	B	B	B	B	B	B	B	B	B	B	B	B	B	B	B	B	B	B	B	B	B	B	B	B	B	B	B	.	.	.	.	.	.	B	.	B	H	.	B
Female Meiosis	Control	H	H	H	H	H	H	H	H	H	H	H	H	H	H	H	H	H	H	H	H	H	H	H	H	H	H	H	B	B	H	H	H	H	H	H	H	.	.	.	.	.	.	H	.	H	H	.	B
Female Meiosis	Control	H	H	B	B	B	B	B	B	B	B	B	H	H	H	H	H	H	H	H	H	H	H	H	H	H	H	H	H	H	H	H	B	B	B	B	B	.	.	.	.	.	.	B	.	B	B	.	H
Female Meiosis	Control	H	H	B	B	B	B	B	B	B	B	B	B	B	B	B	B	B	B	B	B	B	B	B	B	B	B	B	H	H	H	H	H	.	H	H	B	.	.	.	.	.	.	B	.	B	B	.	B
Female Meiosis	Control	H	H	H	H	H	H	H	H	.	H	H	H	B	B	B	B	B	B	.	B	B	B	B	B	B	H	.	B	B	B	.	.	.	H	.	H	.	.	.	.	.	.	H	.	H	H	.	B
Female Meiosis	Control	H	H	H	H	H	H	H	H	H	H	H	H	H	H	H	H	H	H	H	H	H	H	H	H	H	H	H	B	B	B	H	H	H	H	H	H	.	.	.	.	.	.	H	.	H	H	.	H
Female Meiosis	Control	H	H	B	B	B	B	B	B	B	B	B	B	H	H	H	H	H	H	H	H	H	H	H	H	H	H	H	H	H	H	B	B	B	B	B	B	.	.	.	.	.	.	B	.	B	B	.	H
Female Meiosis	Control	H	H	B	B	B	B	B	B	B	B	B	B	H	H	H	H	H	H	H	H	H	H	H	H	H	H	H	H	H	H	B	B	B	B	B	B	.	.	.	.	.	.	B	.	B	B	.	H
Female Meiosis	Control	H	H	H	H	H	H	H	H	H	H	H	H	H	H	H	H	H	H	H	H	H	H	B	B	B	B	B	B	B	B	H	H	B	B	B	B	.	.	.	.	.	.	B	.	B	B	.	H
Female Meiosis	Control	B	H	H	H	H	H	H	H	H	H	H	H	B	B	B	B	B	B	B	B	B	B	B	B	B	B	B	B	B	B	B	B	H	H	H	H	.	.	.	.	.	.	H	.	H	H	.	H
Female Meiosis	Control	B	B	H	H	H	H	H	H	H	H	H	H	H	H	H	H	H	H	H	H	H	H	H	H	H	H	H	B	B	B	B	B	B	B	B	B	.	.	.	.	.	.	.	.	B	B	.	H
Female Meiosis	Control	H	H	H	H	H	H	H	H	H	H	H	H	B	B	B	B	B	B	B	B	B	B	H	H	H	H	H	H	H	H	B	B	B	B	B	B	.	.	.	.	.	.	B	.	B	B	.	B
Female Meiosis	Control	H	H	H	H	H	B	B	B	B	B	B	B	B	B	B	B	B	B	B	B	B	B	B	B	B	B	B	H	H	H	B	B	B	B	B	B	.	.	.	.	.	.	B	.	B	B	.	B
Female Meiosis	Control	H	H	H	H	H	H	H	H	H	H	H	H	H	H	H	H	H	H	H	H	H	H	H	H	H	H	H	H	H	H	B	B	B	B	B	B	.	.	.	.	.	.	B	.	B	B	.	H
Female Meiosis	Control	H	H	H	.	H	H	B	B	B	B	B	B	B	B	B	B	B	B	B	B	B	B	H	H	H	H	H	H	H	H	H	H	H	H	H	H	.	.	.	.	.	.	H	.	H	H	.	H
Female Meiosis	Control	H	H	H	H	H	H	H	B	B	B	B	B	H	H	H	H	H	H	H	H	H	H	H	H	H	H	H	B	B	B	B	B	B	B	B	B	.	.	.	.	.	.	B	.	B	B	.	B
Female Meiosis	Control	B	B	B	B	B	H	H	H	H	H	H	H	H	H	H	H	H	H	H	H	H	H	H	H	H	H	H	B	B	B	B	B	B	B	B	B	.	.	.	.	.	.	B	.	B	H	.	B
Female Meiosis	Control	B	B	H	H	H	H	H	H	H	H	H	H	H	H	H	H	H	H	H	H	H	H	H	H	H	H	H	H	H	H	H	H	H	H	H	H	.	.	.	.	.	.	H	.	H	H	.	H
Female Meiosis	Control	B	B	B	H	H	H	H	H	H	H	H	H	B	B	B	B	B	B	B	B	B	B	B	B	B	B	B	H	H	B	H	H	H	H	H	B	.	.	.	.	.	.	B	.	B	B	.	H
Female Meiosis	Control	H	H	H	H	H	H	H	H	H	H	H	H	H	H	H	H	H	H	H	H	H	H	H	H	H	H	H	B	B	H	H	.	H	H	H	H	.	.	.	.	.	.	H	.	H	H	.	B
Female Meiosis	Control	H	H	H	H	H	H	H	H	H	H	H	H	B	B	B	B	B	B	B	B	B	H	H	H	H	H	H	B	B	B	B	B	B	B	B	B	.	.	.	.	.	.	B	.	B	B	.	B
Female Meiosis	Control	B	B	B	B	B	B	B	B	B	B	B	B	B	B	B	B	B	B	B	B	B	B	B	B	B	B	H	H	H	H	B	B	B	B	B	B	.	.	.	.	.	.	B	.	B	B	.	B
Female Meiosis	Control	B	B	B	B	B	B	B	B	B	B	B	B	H	H	H	H	H	H	H	H	H	H	H	H	H	H	H	B	B	B	B	.	H	H	.	H	.	.	.	.	.	.	H	.	H	H	.	H
Female Meiosis	Control	H	H	H	H	H	H	H	H	H	H	H	H	B	B	B	B	B	B	B	B	B	H	H	H	H	H	H	B	B	H	H	H	H	H	H	H	.	.	.	.	.	.	H	.	H	H	.	H
Female Meiosis	Control	B	H	H	H	H	H	H	H	H	H	H	H	H	H	H	H	H	H	H	H	H	H	H	H	H	H	B	H	H	H	B	B	B	H	H	.	.	.	.	.	.	.	H	.	H	H	.	H
Female Meiosis	Control	B	B	B	B	B	B	B	B	B	B	B	B	H	H	H	H	H	H	H	H	H	H	H	H	H	H	H	H	.	H	H	H	H	H	H	.	.	.	.	.	.	.	H	.	H	H	.	H
Female Meiosis	Control	B	B	B	.	B	B	B	B	B	B	B	B	H	H	H	H	H	H	H	H	H	H	H	B	B	B	B	H	H	H	B	B	B	B	H	.	.	.	.	.	.	.	H	.	H	H	.	B
Female Meiosis	Control	B	B	B	B	B	B	B	B	B	B	B	B	H	H	H	H	H	H	H	H	H	H	H	H	H	B	B	H	H	H	H	H	H	H	H	.	.	.	.	.	.	.	H	.	H	H	.	B
Female Meiosis	Control	H	H	H	H	H	H	B	B	B	B	B	B	B	B	B	B	B	B	B	B	B	B	B	B	B	B	B	B	B	B	B	B	B	B	B	.	.	.	.	.	.	.	B	.	B	B	.	H
Female Meiosis	Control	H	H	H	H	H	H	H	H	H	H	H	H	H	H	H	H	H	H	H	H	H	H	H	H	H	B	B	B	B	B	H	H	H	H	H	.	.	.	.	.	.	.	H	.	H	H	.	H
Female Meiosis	Control	B	B	B	B	B	B	B	B	B	B	B	B	H	H	H	H	H	H	H	H	H	H	H	H	H	B	B	B	B	B	B	B	H	H	H	.	.	.	.	.	.	.	H	.	H	H	.	B
Female Meiosis	Control	B	B	B	B	B	B	B	B	H	H	H	H	B	B	B	B	B	B	B	B	B	B	B	H	H	H	H	H	H	H	H	H	H	H	B	.	.	.	.	.	.	.	B	.	B	B	.	H
Female Meiosis	Control	H	H	H	H	H	H	H	H	H	H	H	H	B	B	B	B	B	B	B	B	B	B	B	B	B	B	B	H	H	H	H	H	H	B	B	.	.	.	.	.	.	.	B	.	B	B	.	B
Female Meiosis	Control	H	H	H	H	H	H	H	H	H	H	H	H	H	H	H	H	H	H	H	H	H	H	H	H	H	B	B	B	B	B	H	H	H	B	B	.	.	.	.	.	.	.	B	.	B	B	.	B
Female Meiosis	Control	H	H	H	H	H	H	H	H	H	H	H	H	B	.	B	B	B	B	.	B	.	B	B	B	B	B	B	H	H	H	.	.	.	H	.	.	.	.	.	.	.	.	H	.	H	H	.	B
Female Meiosis	Control	H	H	H	H	H	H	H	H	H	H	H	H	H	H	H	H	H	H	H	H	H	H	H	H	H	B	B	H	H	H	B	B	B	B	B	.	.	.	.	.	.	.	B	.	H	H	.	B
Female Meiosis	Control	H	H	B	B	B	B	B	B	B	B	B	B	B	B	B	B	B	B	B	B	B	B	H	H	H	H	H	H	H	H	B	B	B	B	B	.	.	.	.	.	.	.	B	.	B	B	.	H
Female Meiosis	Control	H	B	B	B	B	B	B	B	B	B	B	B	H	H	H	H	H	H	H	H	H	H	B	B	B	B	B	H	H	H	H	H	H	H	H	.	.	.	.	.	.	.	B	.	B	B	.	B
Female Meiosis	Control	B	B	B	B	B	B	B	B	B	B	B	H	B	B	B	B	B	B	B	B	B	B	B	H	H	H	H	B	B	B	B	B	B	B	H	.	.	.	.	.	.	.	H	.	H	H	.	H
Female Meiosis	Control	H	H	H	H	H	B	B	B	B	B	B	B	B	B	B	B	B	B	B	B	B	B	B	B	B	B	B	B	B	B	B	B	B	H	H	.	.	.	.	.	.	.	H	.	H	H	.	B
Female Meiosis	Control	B	H	H	H	H	H	H	H	H	H	H	H	H	H	H	H	H	H	H	H	H	H	H	H	H	H	H	B	B	B	B	B	B	B	B	.	.	.	.	.	.	.	B	.	B	B	.	H
Female Meiosis	Control	H	H	H	H	H	H	H	H	H	H	H	H	B	B	B	B	B	B	B	B	B	B	B	B	B	B	B	B	B	B	H	B	B	B	B	.	.	.	.	.	.	.	B	.	B	B	.	B
Female Meiosis	Control	H	H	H	H	H	H	H	H	H	H	H	H	H	H	H	H	H	H	H	H	H	H	H	H	H	H	H	B	B	B	B	B	B	H	H	.	.	.	.	.	.	.	H	.	H	H	.	H
Female Meiosis	Control	B	B	H	.	H	H	H	H	H	H	H	B	B	B	B	B	B	B	B	B	B	B	H	H	H	B	B	H	H	.	B	B	B	B	B	.	.	.	.	.	.	.	B	.	B	B	.	B
Female Meiosis	Control	B	B	B	B	B	B	B	B	B	B	B	B	B	B	B	B	B	B	B	B	B	B	B	B	B	H	H	B	B	B	B	B	B	B	B	.	.	.	.	.	.	.	B	.	B	B	.	B
Female Meiosis	Control	B	B	B	B	B	B	B	B	B	B	B	B	B	B	B	B	B	B	B	B	B	B	B	B	B	H	H	H	H	B	B	B	H	H	H	.	.	.	.	.	.	.	H	.	H	H	.	B
Female Meiosis	Control	B	B	B	B	B	B	B	B	H	H	H	H	B	B	B	B	B	B	B	B	B	B	B	B	H	H	H	H	H	H	B	B	B	B	B	.	.	.	.	.	.	.	H	.	H	H	.	H
Female Meiosis	Control	H	H	H	H	H	H	H	H	H	H	H	H	B	B	B	B	B	B	B	B	B	B	B	B	B	B	B	B	B	B	B	B	B	H	H	.	.	.	.	.	.	.	H	.	H	H	.	H
Female Meiosis	Control	H	H	H	H	H	H	B	B	B	B	B	H	H	H	H	H	H	H	H	H	H	H	H	H	H	H	H	H	H	H	B	B	B	B	B	.	.	.	.	.	.	.	H	.	H	H	.	B
Female Meiosis	Control	H	H	B	B	B	B	B	B	B	B	B	B	B	B	B	B	B	B	B	B	B	B	B	B	B	B	B	B	B	B	H	H	H	H	B	.	.	.	.	.	.	.	B	.	B	B	.	H
Female Meiosis	Control	B	B	B	B	B	B	B	B	B	B	B	B	H	H	H	H	H	H	H	H	H	H	H	H	H	H	H	B	B	.	H	H	H	H	H	.	.	.	.	.	.	.	H	.	H	H	.	H
Female Meiosis	Control	B	B	B	B	B	B	B	B	B	B	B	B	H	H	H	H	H	H	H	H	H	H	H	H	H	H	H	B	B	B	B	B	B	B	B	.	.	.	.	.	.	.	B	.	B	B	.	B
Female Meiosis	Control	H	B	B	B	B	B	B	B	B	B	B	B	H	H	H	H	H	H	H	H	H	H	B	B	B	B	B	B	B	B	B	B	B	B	B	.	.	.	.	.	.	.	H	.	H	H	.	H
Female Meiosis	Control	B	B	B	B	B	B	B	B	B	B	B	B	B	B	B	B	B	B	B	B	B	B	H	H	H	H	H	B	B	B	B	B	B	B	H	.	.	.	.	.	.	.	H	.	H	H	.	H
Female Meiosis	Control	B	B	B	B	B	B	B	B	H	H	H	H	H	H	H	H	H	H	H	H	H	H	B	B	B	B	B	H	H	H	H	H	H	B	B	.	.	.	.	.	.	.	B	.	B	B	.	B
Female Meiosis	Control	B	B	B	B	B	B	B	B	B	B	B	B	B	B	B	B	B	B	B	B	B	B	B	B	B	B	B	B	B	B	H	H	H	H	H	.	.	.	.	.	.	.	H	.	H	H	.	B
Female Meiosis	Control	B	H	H	H	H	H	H	H	H	H	B	B	B	B	B	B	B	B	B	B	B	B	B	B	B	B	B	B	B	B	B	B	H	H	H	.	.	.	.	.	.	.	H	.	H	H	.	B
Female Meiosis	Control	H	H	H	H	H	H	H	H	H	H	H	H	B	B	B	B	B	B	B	B	B	B	B	B	B	H	H	B	B	B	H	H	.	H	H	.	.	.	.	.	.	.	H	.	H	H	.	B
Female Meiosis	Control	B	B	B	B	B	B	B	B	B	B	B	B	B	B	B	B	B	B	B	B	B	B	B	B	B	B	B	B	B	B	H	H	H	H	.	.	.	.	.	.	.	.	B	.	B	B	.	H
Female Meiosis	Control	B	B	B	B	B	B	B	B	B	B	B	B	B	B	B	B	B	B	B	B	B	B	B	B	B	B	B	B	B	B	B	B	B	B	B	.	.	.	.	.	.	.	B	.	B	B	.	H
Female Meiosis	Control	H	H	B	B	B	B	B	B	B	B	B	B	H	H	H	H	H	H	H	H	H	H	H	H	H	H	H	H	H	H	.	B	B	B	H	.	.	.	.	.	.	.	H	.	H	H	.	B
Female Meiosis	Control	H	H	H	H	H	H	H	H	H	H	H	H	B	B	B	B	B	B	B	B	B	B	B	B	B	B	B	B	B	B	H	H	H	H	H	.	.	.	.	.	.	.	H	.	H	H	.	B
Female Meiosis	Control	B	B	B	B	B	B	B	B	B	B	B	B	B	B	B	B	B	B	B	B	B	B	B	B	B	B	B	B	B	B	H	H	H	H	H	.	.	.	.	.	.	.	H	.	H	H	.	B
Female Meiosis	Control	B	B	B	B	B	B	B	B	B	B	B	H	.	B	B	B	B	B	B	B	B	B	H	H	H	H	H	B	B	B	H	H	H	H	H	.	.	.	.	.	.	.	B	.	H	H	.	H
Female Meiosis	Control	H	H	H	H	H	H	H	H	H	H	H	H	B	B	B	B	.	B	B	B	B	B	B	B	B	B	B	B	B	B	B	B	B	B	B	.	.	.	.	.	.	.	B	.	B	B	.	H
Female Meiosis	Control	B	B	B	B	B	B	B	B	B	B	B	B	B	B	B	B	B	B	B	B	B	B	B	B	B	H	H	B	B	B	H	H	H	H	H	.	.	.	.	.	.	.	H	.	H	H	.	H
Female Meiosis	Control	B	B	B	B	B	B	B	B	B	B	B	B	B	B	B	B	B	B	B	B	B	B	B	B	B	B	B	B	B	B	H	H	H	H	H	.	.	.	.	.	.	.	H	.	H	H	.	B
Female Meiosis	Control	H	H	H	H	H	H	B	B	B	B	B	B	B	B	B	B	B	B	B	B	B	B	B	B	B	B	B	H	H	H	H	H	H	H	H	.	.	.	.	.	.	.	H	.	H	H	.	H
Female Meiosis	Control	B	B	B	B	B	B	B	B	H	H	H	H	H	H	H	H	H	H	H	H	H	H	H	H	H	H	H	H	H	H	B	B	B	B	B	.	.	.	.	.	.	.	B	.	B	B	.	H
Female Meiosis	Control	B	H	H	H	H	H	H	H	H	H	H	H	H	H	H	H	H	H	H	H	H	H	H	H	H	H	H	B	B	B	B	.	B	B	B	.	.	.	.	.	.	.	B	.	B	B	.	H
Female Meiosis	Control	B	B	B	B	B	B	B	B	B	B	B	B	H	H	H	H	H	H	H	H	H	H	H	H	B	B	B	B	B	B	B	B	B	B	B	.	.	.	.	.	.	.	B	.	B	B	.	B
Female Meiosis	Control	H	H	H	H	H	H	H	H	H	H	H	H	B	B	B	B	B	B	B	B	B	B	B	B	B	B	B	H	H	H	B	B	B	B	B	.	.	.	.	.	.	.	B	.	B	B	.	B
Female Meiosis	Control	H	H	H	H	H	H	H	H	H	H	H	H	B	B	B	B	B	B	B	B	B	B	B	B	B	B	B	H	.	H	H	H	H	H	H	.	.	.	.	.	.	.	H	.	H	H	.	B
Female Meiosis	Control	B	B	B	B	B	B	B	B	B	B	B	B	B	B	B	B	B	B	B	B	B	B	B	B	B	H	H	H	H	H	B	B	B	B	B	.	.	.	.	.	.	.	B	.	B	B	.	B
Female Meiosis	Control	H	H	H	H	H	H	H	H	H	H	H	H	B	B	B	B	B	B	B	B	B	B	B	B	B	H	H	H	H	H	H	H	H	H	H	.	.	.	.	.	.	.	H	.	H	H	.	B
Female Meiosis	Control	B	B	B	H	H	H	H	H	H	H	H	H	B	B	B	B	B	B	B	B	B	B	B	B	B	B	B	H	H	H	H	H	H	H	H	.	.	.	.	.	.	.	H	.	H	H	.	H
Female Meiosis	Control	H	H	H	H	H	H	H	H	H	H	H	H	H	H	H	H	H	H	H	H	H	H	H	H	H	H	B	H	H	H	B	B	B	B	B	.	.	.	.	.	.	.	B	.	B	B	.	B
Female Meiosis	Control	B	B	B	B	B	B	B	B	B	B	B	B	B	B	B	B	B	B	B	B	B	B	B	B	B	B	B	B	B	B	B	B	B	B	B	.	.	.	.	.	.	.	B	.	B	B	.	B
Female Meiosis	Control	H	H	H	H	H	B	B	B	B	B	B	B	H	H	H	H	H	H	H	H	H	H	H	H	H	H	H	H	H	H	B	B	B	B	H	.	.	.	.	.	.	.	H	.	H	H	.	B
Female Meiosis	Control	B	H	H	H	H	H	H	H	H	H	H	H	B	B	B	B	B	B	B	B	B	B	B	H	H	H	H	B	B	B	H	H	H	H	H	.	.	.	.	.	.	.	H	.	H	H	.	H
Female Meiosis	Control	B	B	B	B	B	B	B	B	B	B	B	H	B	.	B	B	B	B	B	B	B	B	H	H	H	H	H	B	B	B	B	B	B	H	H	.	.	.	.	.	.	.	H	.	H	H	.	H
Female Meiosis	Control	B	B	B	H	H	H	H	H	H	H	H	H	B	.	B	B	B	B	B	B	.	B	B	B	B	B	B	H	H	H	B	B	B	B	B	.	.	.	.	.	.	.	B	.	B	B	.	B
Female Meiosis	Control	H	H	B	B	B	B	B	B	B	B	B	B	B	B	B	B	B	B	B	B	B	B	B	B	B	H	H	H	H	H	B	B	B	B	H	.	.	.	.	.	.	.	H	.	H	H	.	H
Female Meiosis	Control	H	H	H	H	H	H	H	H	H	H	H	H	B	B	B	B	B	B	B	B	B	H	H	H	H	H	H	B	B	B	B	.	B	B	B	.	.	.	.	.	.	.	B	.	B	B	.	H
Female Meiosis	Control	B	B	H	H	H	H	H	H	H	H	H	H	H	H	H	H	H	H	H	H	H	H	B	B	B	B	B	B	B	B	H	H	H	H	H	.	.	.	.	.	.	.	B	.	B	B	.	B
Female Meiosis	Control	H	H	H	H	H	H	B	B	B	B	B	B	H	H	H	H	H	H	H	H	H	H	B	B	B	B	B	H	H	H	B	H	H	H	H	.	.	.	.	.	.	.	H	.	H	H	.	H
Female Meiosis	Control	.	B	B	.	B	B	B	.	B	B	B	B	H	H	.	.	.	.	.	H	H	.	.	H	H	H	H	B	B	B	H	.	H	H	H	.	.	.	.	.	.	.	H	.	H	H	.	H
Female Meiosis	Control	H	H	H	H	H	H	H	H	H	H	H	H	B	B	B	B	B	B	B	B	B	B	B	B	B	B	B	H	H	H	B	B	B	B	B	.	.	.	.	.	.	.	B	.	B	B	.	H
Female Meiosis	Control	H	H	H	H	H	H	H	H	H	H	H	H	B	B	B	B	B	B	B	B	B	B	B	B	B	H	H	H	H	H	B	B	B	B	B	.	.	.	.	.	.	.	B	.	B	B	.	B
Female Meiosis	Control	H	H	H	H	H	H	H	H	H	H	H	H	H	H	H	H	H	H	H	H	H	H	H	H	H	H	H	B	.	B	.	B	B	B	B	.	.	.	.	.	.	.	B	.	B	B	.	H
Female Meiosis	Control	H	H	H	H	H	H	H	H	H	H	H	H	B	B	B	B	B	B	B	B	B	B	B	B	B	B	B	B	B	B	H	.	H	H	B	.	.	.	.	.	.	.	B	.	B	B	.	H
Female Meiosis	Control	B	B	H	H	H	H	H	H	H	H	H	H	B	B	B	B	B	B	B	B	B	B	B	B	B	B	B	B	B	B	B	B	B	B	B	.	.	.	.	.	.	.	B	.	B	B	.	B
Female Meiosis	Control	H	H	H	H	H	H	H	H	H	H	H	H	B	B	B	B	B	B	B	B	B	B	B	B	B	B	B	H	H	B	H	H	H	H	B	.	.	.	.	.	.	.	B	.	B	B	.	H
Female Meiosis	Control	B	B	B	B	B	B	B	B	B	B	B	B	B	B	B	B	B	B	B	B	B	B	B	B	B	H	H	B	B	B	B	B	H	H	H	.	.	.	.	.	.	.	H	.	H	H	.	B
Female Meiosis	Control	B	B	B	B	B	B	B	B	B	B	B	B	H	H	H	H	H	H	H	H	H	H	H	H	H	H	H	B	B	B	B	B	B	B	B	.	.	.	.	.	.	.	B	.	B	B	.	H
Female Meiosis	Control	H	H	H	H	H	H	H	H	H	H	H	H	B	B	B	B	B	B	B	B	B	B	B	B	B	H	H	H	H	H	H	H	H	B	B	.	.	.	.	.	.	.	B	.	B	B	.	B
Female Meiosis	Control	H	H	H	H	H	H	H	H	H	H	H	B	H	H	H	H	H	H	H	H	H	H	H	H	H	H	H	B	B	B	H	H	B	B	B	.	.	.	.	.	.	.	B	.	B	B	.	H
Female Meiosis	Control	B	B	B	H	H	H	H	H	H	H	H	H	B	B	B	B	B	B	B	B	B	B	B	B	B	B	B	B	B	B	B	B	B	H	H	.	.	.	.	.	.	.	H	.	H	H	.	B
Female Meiosis	Control	B	B	B	B	B	B	B	B	H	H	H	H	B	B	B	B	B	B	B	B	B	B	B	B	B	B	B	B	B	B	H	H	H	H	H	.	.	.	.	.	.	.	H	.	H	H	.	B
Female Meiosis	Control	H	B	B	B	B	B	B	B	B	B	B	B	H	H	H	H	H	H	H	H	H	H	H	H	H	H	H	H	H	H	H	H	H	H	H	.	.	.	.	.	.	.	H	.	H	H	.	H
Female Meiosis	Control	H	H	H	H	H	H	H	H	H	H	H	H	B	B	B	B	B	B	B	B	B	B	B	B	B	B	B	H	H	H	B	B	B	B	B	.	.	.	.	.	.	.	B	.	B	B	.	H
Female Meiosis	Control	H	H	H	H	H	H	H	H	H	H	B	B	B	B	B	B	B	B	B	B	B	B	H	H	H	H	H	H	H	H	H	H	H	H	H	.	.	.	.	.	.	.	H	.	H	H	.	B
Female Meiosis	Control	H	H	H	H	H	H	B	B	B	B	B	B	B	B	B	B	B	B	B	B	B	B	B	B	B	H	H	H	H	H	H	H	H	H	H	.	.	.	.	.	.	.	H	.	H	H	.	H
Female Meiosis	Control	B	B	B	B	B	H	H	H	H	H	H	H	H	H	H	H	H	H	H	H	H	H	B	B	B	B	B	H	H	H	H	H	H	H	H	.	.	.	.	.	.	.	H	.	H	H	.	H
Female Meiosis	Control	B	B	B	B	B	B	H	H	H	H	H	B	B	B	B	B	B	B	B	B	B	B	B	B	B	H	H	B	B	B	B	B	H	H	H	.	.	.	.	.	.	.	H	.	H	H	.	H
Female Meiosis	Control	B	B	B	B	H	H	H	H	H	H	H	H	B	B	B	B	B	B	B	B	B	B	H	H	H	H	H	B	B	B	B	B	B	B	B	.	.	.	.	.	.	.	B	.	B	B	.	H
Female Meiosis	Control	B	B	B	B	B	B	H	H	H	H	H	H	B	B	B	B	B	B	B	B	B	B	B	B	B	B	B	B	B	H	B	B	B	B	B	.	.	.	.	.	.	.	B	.	B	B	.	H
Female Meiosis	Control	H	H	H	H	H	H	H	H	H	H	H	H	B	B	B	B	B	B	B	B	B	H	H	H	H	H	H	H	H	H	B	B	H	H	H	.	.	.	.	.	.	.	H	.	H	H	.	B
Female Meiosis	Control	B	B	B	B	B	H	H	H	H	H	.	H	B	B	B	B	B	B	B	B	B	B	B	B	B	B	H	H	H	H	B	B	B	B	B	.	.	.	.	.	.	.	B	.	B	B	.	H
Female Meiosis	Control	H	H	H	H	H	H	H	H	H	H	H	H	B	B	B	B	B	B	B	B	B	B	B	B	B	B	B	H	H	H	B	B	B	B	B	.	.	.	.	.	.	.	H	.	H	H	.	B
Female Meiosis	Control	B	B	B	B	B	B	B	B	B	B	B	B	H	H	H	H	H	H	H	H	H	H	H	H	H	H	H	B	B	B	B	.	.	B	.	.	.	.	.	.	.	.	B	.	B	B	.	H
Female Meiosis	Control	H	H	H	H	H	H	H	H	H	H	H	H	H	H	H	H	H	H	H	H	H	H	H	H	H	B	B	H	H	H	B	B	B	B	B	.	.	.	.	.	.	.	B	.	B	B	.	H
Female Meiosis	Control	H	H	H	H	H	H	H	H	B	B	B	B	H	H	H	H	H	H	H	H	H	H	H	H	H	H	H	H	H	H	B	B	B	B	B	.	.	.	.	.	.	.	H	.	H	H	.	H
Female Meiosis	Control	B	H	H	H	H	H	H	H	H	H	H	H	B	B	B	B	B	B	B	B	B	B	B	B	B	H	H	H	H	H	B	B	B	B	B	.	.	.	.	.	.	.	B	.	B	B	.	B
Female Meiosis	Control	H	H	B	B	B	B	B	B	B	B	B	B	H	H	H	H	H	H	H	H	H	H	H	H	H	H	H	H	H	H	B	B	B	B	B	.	.	.	.	.	.	.	B	.	B	B	.	H
Female Meiosis	Control	B	H	H	H	H	H	H	H	H	H	H	H	B	B	B	B	B	B	B	B	B	B	H	H	H	H	H	H	H	H	B	B	B	B	B	.	.	.	.	.	.	.	B	.	B	B	.	H
Female Meiosis	Control	B	B	B	B	B	B	B	B	B	B	B	B	B	B	B	B	B	B	B	B	B	B	B	B	B	B	B	B	B	B	H	H	H	H	H	.	.	.	.	.	.	.	H	.	H	H	.	B
Female Meiosis	Control	H	H	H	H	H	H	B	B	B	B	B	B	B	B	B	B	B	B	B	B	B	B	B	B	B	B	B	B	B	B	B	B	B	B	B	.	.	.	.	.	.	.	H	.	H	H	.	B
Female Meiosis	Heat Stresss	B	B	B	B	B	B	H	.	H	H	H	H	B	B	B	B	B	B	B	B	B	B	H	H	H	B	B	H	H	H	B	B	B	B	B	.	B	B	B	B	B	B	B	B	B	B	B	H
Female Meiosis	Heat Stresss	H	H	B	B	B	B	B	B	B	B	B	B	H	H	H	H	H	H	H	H	H	H	H	H	H	H	H	H	H	H	H	B	B	B	B	.	B	B	B	B	B	B	B	B	B	B	H	H
Female Meiosis	Heat Stresss	H	H	H	H	H	H	H	B	B	B	B	B	B	B	B	B	B	B	B	B	B	H	H	H	H	H	H	H	H	H	B	B	B	B	B	.	B	B	B	B	B	B	B	B	B	B	H	B
Female Meiosis	Heat Stresss	B	B	B	H	H	H	.	.	H	H	H	H	H	H	H	H	H	H	H	H	H	H	H	.	H	H	B	H	H	H	.	H	H	H	H	.	H	H	H	H	H	H	H	H	H	H	H	H
Female Meiosis	Heat Stresss	B	B	B	B	B	B	B	B	H	H	H	H	H	H	H	H	H	H	H	H	H	H	H	H	H	H	H	B	B	H	B	B	B	B	B	.	B	B	B	B	B	.	B	B	B	B	B	H
Female Meiosis	Heat Stresss	H	H	H	H	H	H	H	.	H	H	H	H	H	H	H	H	H	H	H	H	H	H	H	.	H	H	H	B	B	B	B	B	B	B	B	.	B	B	B	B	B	B	.	B	B	B	B	H
Female Meiosis	Heat Stresss	B	B	B	B	B	B	H	H	B	B	B	H	B	B	B	B	B	B	B	B	B	B	B	B	B	B	B	B	B	B	B	B	B	B	H	.	H	H	H	H	H	H	H	H	H	H	H	H
Female Meiosis	Heat Stresss	B	B	B	B	B	H	H	H	H	H	H	H	H	H	H	H	H	H	H	H	H	H	B	B	B	B	B	B	B	B	B	B	B	B	B	.	B	B	B	B	B	B	B	B	B	B	B	H
Female Meiosis	Heat Stresss	H	H	H	B	B	B	B	B	B	B	B	B	B	B	B	B	B	B	B	B	B	B	B	B	B	B	B	B	B	B	H	H	H	H	H	.	H	H	H	H	H	H	H	H	H	H	H	H
Female Meiosis	Heat Stresss	B	B	B	B	B	B	B	B	B	B	B	B	B	B	B	B	B	B	B	B	B	B	H	H	H	H	H	H	H	H	B	B	B	H	H	.	H	H	H	H	H	H	H	H	H	H	H	B
Female Meiosis	Heat Stresss	B	B	B	B	B	B	B	B	B	B	B	H	H	H	H	H	H	H	H	H	H	H	H	H	H	H	H	H	H	H	H	H	B	B	B	.	B	B	B	B	B	B	B	B	B	B	B	B
Female Meiosis	Heat Stresss	B	B	B	B	B	H	H	H	H	H	H	H	H	H	H	H	H	H	H	B	B	B	B	B	B	B	B	H	H	H	H	H	H	H	H	.	H	H	H	H	H	H	H	H	H	H	H	H
Female Meiosis	Heat Stresss	B	H	H	H	H	H	H	H	B	B	B	B	H	H	H	H	H	H	H	H	H	H	H	H	H	H	H	B	B	B	H	H	H	H	H	.	H	H	H	H	H	H	H	H	H	H	H	H
Female Meiosis	Heat Stresss	H	H	H	H	H	H	H	H	H	H	H	H	B	B	B	B	B	B	B	B	B	B	B	B	B	B	B	H	H	H	B	B	B	B	B	.	B	B	B	B	B	B	B	B	B	B	B	H
Female Meiosis	Heat Stresss	B	B	B	B	B	B	H	H	B	B	H	H	B	B	B	B	B	B	B	B	B	B	B	B	B	B	B	.	B	B	H	H	.	H	H	.	H	H	H	H	H	H	H	H	B	B	B	H
Female Meiosis	Heat Stresss	H	H	H	H	H	H	B	B	B	B	B	B	H	H	H	H	H	H	H	H	H	H	H	H	H	H	H	B	B	B	H	B	B	B	B	.	B	B	B	B	B	B	B	B	B	B	B	H
Female Meiosis	Heat Stresss	B	B	B	B	B	B	H	H	B	B	B	H	B	B	B	B	B	B	B	B	B	B	H	H	H	H	H	H	H	H	B	B	B	B	B	.	B	B	B	B	B	B	B	B	B	B	B	H
Female Meiosis	Heat Stresss	H	H	H	H	H	H	H	.	H	H	H	H	B	B	B	B	B	B	B	B	B	B	B	B	B	H	H	H	H	.	H	H	H	H	B	.	B	B	B	B	B	B	B	B	B	B	B	H
Female Meiosis	Heat Stresss	H	H	H	H	H	H	H	H	H	H	H	H	B	B	B	B	B	B	B	B	B	B	B	B	B	B	B	H	H	H	B	B	B	B	B	.	H	H	H	H	H	H	H	H	H	H	H	H
Female Meiosis	Heat Stresss	H	B	B	B	B	B	B	B	B	B	B	H	B	B	B	B	B	B	B	B	B	B	B	B	B	B	B	B	B	B	H	H	H	H	H	.	H	H	H	H	H	H	H	H	H	H	H	H
Female Meiosis	Heat Stresss	B	B	B	B	B	B	B	B	B	B	B	H	H	H	H	H	H	H	H	H	H	H	B	B	B	B	B	B	B	.	B	B	B	H	H	.	H	H	H	H	H	H	H	H	H	H	H	H
Female Meiosis	Heat Stresss	B	B	B	B	B	B	H	H	B	B	B	H	H	H	H	H	H	H	H	H	H	H	H	H	H	H	H	B	B	B	B	B	B	B	B	.	B	B	B	B	B	B	B	B	B	B	B	H
Female Meiosis	Heat Stresss	B	B	B	B	B	H	H	H	H	H	H	H	H	H	H	H	H	H	H	H	H	H	B	B	B	B	B	B	B	B	B	B	B	B	B	.	B	B	B	B	B	B	B	B	B	B	B	B
Female Meiosis	Heat Stresss	H	H	H	H	H	H	H	H	H	H	H	H	B	B	B	B	B	B	B	B	B	B	B	B	H	H	H	H	H	H	B	B	B	H	H	.	H	H	H	H	H	H	H	H	H	H	H	H
Female Meiosis	Heat Stresss	B	B	B	B	B	H	H	H	H	H	H	H	B	B	B	B	B	B	B	B	B	H	H	H	H	H	H	H	H	H	H	H	H	H	H	.	H	H	H	H	H	H	H	H	H	H	H	B
Female Meiosis	Heat Stresss	H	H	H	H	H	H	H	H	B	B	B	B	B	B	B	B	B	B	B	B	B	B	B	B	B	B	H	H	H	.	B	B	B	B	B	.	B	B	B	B	B	B	B	B	B	B	B	H
Female Meiosis	Heat Stresss	H	H	H	H	H	H	H	.	B	B	B	H	B	B	B	B	B	B	B	B	B	B	B	B	B	B	B	H	H	H	H	H	H	H	H	.	H	H	H	H	H	H	H	H	H	H	H	H
Female Meiosis	Heat Stresss	H	H	H	H	H	H	H	.	H	H	H	H	H	H	H	H	H	H	H	H	H	H	H	H	H	H	H	H	H	H	H	H	B	B	B	.	B	B	B	B	B	B	B	B	B	B	B	H
Female Meiosis	Heat Stresss	H	H	H	H	H	H	H	H	H	H	H	H	B	B	B	B	B	B	B	B	B	B	H	H	H	H	H	B	B	B	B	B	B	H	H	.	H	H	H	H	H	H	H	H	H	H	H	H
Female Meiosis	Heat Stresss	H	H	H	H	H	H	H	.	H	H	H	H	B	B	B	B	B	B	B	B	B	H	H	H	H	H	H	H	H	H	B	B	B	B	B	.	B	B	B	B	B	B	B	B	B	B	H	H
Female Meiosis	Heat Stresss	B	B	B	B	B	B	B	B	B	B	B	B	H	H	H	H	H	H	H	H	H	B	B	B	B	B	B	H	H	B	.	H	H	H	H	.	H	H	H	H	H	H	H	H	H	H	H	B
Female Meiosis	Heat Stresss	H	H	H	H	H	H	H	H	B	B	B	B	H	H	H	H	H	H	H	H	B	B	B	B	B	B	B	H	B	H	B	B	B	B	B	.	B	B	B	B	B	B	B	B	B	B	B	H
Female Meiosis	Heat Stresss	B	B	H	H	H	H	H	H	H	H	H	H	B	B	B	B	B	B	B	B	B	B	H	H	H	H	H	H	H	H	B	B	B	B	B	.	B	B	B	B	B	B	B	B	B	B	B	H
Female Meiosis	Heat Stresss	H	B	B	B	B	B	H	H	H	H	H	H	H	H	H	H	H	H	H	H	H	H	B	B	B	B	B	H	H	H	B	B	B	B	B	.	H	H	H	H	H	H	H	H	H	H	H	H
Female Meiosis	Heat Stresss	H	B	B	B	B	B	H	H	B	B	B	H	H	H	H	H	H	H	H	H	H	H	H	H	H	H	H	H	H	H	H	H	H	H	B	.	B	B	B	B	B	B	B	B	B	B	B	H
Female Meiosis	Heat Stresss	H	H	H	H	H	B	B	B	B	B	B	B	B	B	B	B	B	B	B	B	B	B	H	H	H	H	H	B	B	B	B	B	B	B	B	.	B	B	B	B	B	B	B	B	B	B	B	H
Female Meiosis	Heat Stresss	B	H	H	H	H	H	H	H	H	H	H	H	B	B	B	B	B	B	B	B	B	B	B	B	B	B	B	B	B	B	H	H	H	B	B	B	B	B	B	B	B	B	B	B	B	B	.	B
Female Meiosis	Heat Stresss	H	H	H	H	H	H	H	H	H	H	H	H	B	B	B	B	B	B	B	B	B	B	B	B	B	B	B	H	H	H	H	H	H	H	H	H	H	H	H	H	H	H	H	H	H	H	.	H
Female Meiosis	Heat Stresss	H	H	H	H	H	H	H	H	H	H	H	H	H	H	H	H	H	H	H	B	B	B	B	B	B	B	B	H	H	H	B	B	B	B	B	B	B	B	B	B	B	B	B	B	H	B	.	H
Female Meiosis	Heat Stresss	B	B	B	B	B	H	H	.	H	H	H	H	H	H	H	H	H	H	H	H	B	B	B	B	B	B	B	B	B	B	H	H	H	H	H	H	H	H	H	H	H	H	H	H	H	H	.	H
Female Meiosis	Heat Stresss	B	B	B	B	B	B	B	H	H	H	H	H	B	B	B	B	B	B	B	B	B	B	B	B	B	B	B	H	H	H	H	.	H	H	H	H	B	B	B	B	B	B	B	B	B	B	.	H
Female Meiosis	Heat Stresss	H	H	H	H	H	H	H	H	H	H	H	H	H	H	H	H	H	H	H	H	H	H	H	H	H	.	B	H	H	H	B	B	B	H	H	H	H	H	H	H	H	H	H	H	H	H	.	H
Female Meiosis	Heat Stresss	B	B	B	B	B	B	B	B	H	H	H	H	H	H	H	H	H	H	H	H	H	H	H	B	B	B	B	H	H	H	H	H	H	H	H	B	B	B	B	B	B	B	B	B	B	B	.	B
Female Meiosis	Heat Stresss	H	H	H	H	H	H	H	H	H	H	H	H	H	H	H	H	H	H	H	H	H	H	H	H	H	H	H	B	B	B	H	H	H	H	H	.	H	H	H	H	H	H	B	B	B	B	.	H
Female Meiosis	Heat Stresss	B	B	B	.	B	B	B	B	B	B	H	H	B	B	B	B	B	B	B	B	B	B	B	B	B	B	B	B	B	B	H	H	H	H	H	H	H	H	H	H	H	H	H	H	H	H	.	B
Female Meiosis	Heat Stresss	B	B	B	B	B	B	H	H	H	H	H	H	B	B	B	B	B	B	B	B	B	B	B	B	B	H	H	H	H	H	B	B	B	B	B	H	B	B	B	B	B	B	B	B	H	H	.	H
Female Meiosis	Heat Stresss	B	B	B	B	B	B	B	B	H	H	H	H	B	B	B	B	B	B	B	B	B	H	H	H	H	B	B	H	H	H	H	H	H	H	H	H	H	H	H	H	H	H	H	H	H	H	.	B
Female Meiosis	Heat Stresss	B	B	B	B	B	B	B	B	B	B	B	B	B	B	B	B	B	B	B	B	B	B	B	B	B	H	H	B	B	B	B	B	B	H	H	H	H	H	H	H	H	H	H	H	H	H	.	H
Female Meiosis	Heat Stresss	H	H	H	H	H	H	H	H	H	H	H	H	B	B	B	B	B	B	B	B	B	B	B	B	B	B	B	H	H	H	B	B	B	H	H	H	H	H	H	H	H	H	H	H	H	H	.	H
Female Meiosis	Heat Stresss	B	B	B	B	B	B	B	B	B	B	B	H	H	H	H	H	H	H	H	H	H	H	H	H	H	H	H	B	B	B	B	B	B	B	B	H	H	H	H	H	H	H	H	H	H	H	.	H
Female Meiosis	Heat Stresss	H	H	H	H	B	B	B	B	B	B	B	B	B	B	B	B	B	B	B	B	B	B	B	B	B	B	B	H	H	H	B	B	B	B	B	B	B	B	B	B	B	B	B	B	B	B	.	B
Female Meiosis	Heat Stresss	H	H	H	H	H	H	H	H	H	H	B	H	H	H	H	H	H	H	H	H	H	H	B	B	B	B	B	B	B	B	H	H	H	H	H	H	H	H	H	H	H	H	H	H	H	H	.	H
Female Meiosis	Heat Stresss	B	B	B	H	H	H	H	.	H	H	H	H	B	B	B	B	B	B	B	B	B	B	B	B	B	B	B	H	H	H	H	.	H	H	B	H	B	B	B	B	B	B	B	B	B	B	.	H
Female Meiosis	Heat Stresss	B	B	B	B	B	B	B	B	B	B	B	H	B	B	B	B	B	B	B	B	B	B	B	B	B	B	B	H	H	H	H	H	H	H	B	B	B	B	B	B	B	B	B	B	B	B	.	H
Female Meiosis	Heat Stresss	B	B	B	B	B	B	B	B	B	B	B	B	H	H	H	H	H	H	H	H	H	H	H	H	H	H	H	B	B	H	H	H	B	B	B	B	B	B	B	B	B	B	B	B	B	B	.	H
Female Meiosis	Heat Stresss	H	H	H	H	H	H	H	H	H	H	H	H	B	B	B	B	B	B	B	B	B	B	B	B	B	H	H	H	H	H	B	B	B	B	B	B	B	B	B	B	B	B	B	B	B	B	.	B
Female Meiosis	Heat Stresss	B	B	B	B	B	H	H	H	H	H	H	B	H	H	H	H	H	H	H	H	H	H	H	H	H	H	H	B	B	B	H	H	B	B	B	B	B	B	B	B	B	B	B	B	B	B	.	H
Female Meiosis	Heat Stresss	B	B	B	B	B	B	B	B	H	H	H	H	H	H	H	H	H	H	H	H	H	H	H	H	B	B	B	H	H	H	B	B	B	H	H	H	H	H	H	H	H	H	H	H	H	H	.	H
Female Meiosis	Heat Stresss	B	B	H	H	H	H	H	H	H	H	H	H	B	B	B	B	B	B	B	B	B	B	B	H	H	H	H	H	H	H	H	B	B	B	B	B	B	B	B	B	B	B	B	B	B	B	.	B
Female Meiosis	Heat Stresss	B	B	B	B	B	B	B	B	B	B	B	H	H	H	H	H	H	H	H	H	H	H	H	H	H	H	H	H	H	H	B	B	B	B	B	B	B	B	B	B	B	B	B	B	B	B	.	H
Female Meiosis	Heat Stresss	H	H	H	H	H	H	H	H	H	H	.	H	H	H	H	H	H	H	H	H	H	H	H	H	H	H	H	B	B	B	H	H	H	H	.	B	B	B	B	B	B	B	B	B	B	B	.	B
Female Meiosis	Heat Stresss	H	H	H	H	H	H	H	H	H	H	H	H	B	B	B	B	B	B	B	B	B	B	B	B	B	B	B	H	H	H	B	B	B	B	B	B	B	B	B	B	B	B	B	B	B	B	.	H
Female Meiosis	Heat Stresss	H	H	H	H	H	H	H	H	H	H	H	H	B	B	B	B	B	B	B	B	B	B	B	B	B	B	B	H	H	H	H	H	H	H	H	H	H	H	H	H	H	H	H	H	H	H	.	B
Female Meiosis	Heat Stresss	B	B	B	B	B	H	B	B	B	B	H	H	H	H	H	H	H	H	H	H	H	H	B	B	B	B	B	H	H	H	H	H	H	B	B	B	B	B	B	B	B	B	B	B	B	B	.	B
Female Meiosis	Heat Stresss	H	H	H	H	H	B	B	B	B	B	B	B	B	B	B	B	B	B	B	B	B	B	B	B	B	B	B	H	H	H	B	B	B	B	B	B	B	B	B	B	B	B	B	B	B	B	.	H
Female Meiosis	Heat Stresss	B	B	B	B	B	B	B	B	B	B	B	B	B	B	B	B	B	B	B	B	B	B	B	H	H	H	H	B	B	B	H	H	H	H	H	B	B	B	B	B	B	B	B	B	B	B	.	H
Female Meiosis	Heat Stresss	B	B	H	H	H	H	H	H	H	H	H	B	B	B	B	B	B	B	B	B	B	B	B	B	B	B	B	B	B	B	B	H	H	H	H	H	H	H	H	H	H	H	H	H	B	B	.	H
Female Meiosis	Heat Stresss	B	B	B	B	H	H	H	H	H	H	H	H	H	H	H	H	H	H	H	H	H	H	H	H	H	H	H	H	H	H	B	B	B	B	B	H	H	H	H	H	H	H	H	H	H	H	.	H
Female Meiosis	Heat Stresss	B	B	B	B	B	B	B	B	B	B	B	B	B	B	B	B	B	B	B	B	B	B	B	B	B	B	B	H	H	H	H	H	H	H	H	H	H	H	H	H	H	H	H	H	H	H	.	B
Female Meiosis	Heat Stresss	H	H	H	H	H	H	H	H	H	H	H	H	B	B	B	B	B	B	B	B	B	B	B	B	B	B	B	H	H	H	B	B	B	B	B	B	B	B	B	B	B	B	B	B	B	B	.	B
Female Meiosis	Heat Stresss	H	H	H	H	H	H	H	H	H	H	H	H	B	B	B	B	B	B	B	B	B	B	H	H	H	H	H	H	H	H	B	B	B	B	H	H	H	H	H	H	H	H	H	H	H	H	.	B
Female Meiosis	Heat Stresss	H	H	H	H	H	H	B	B	B	B	B	B	H	H	H	H	H	H	H	H	H	H	H	H	H	H	H	B	B	H	H	B	B	B	B	B	B	B	B	B	B	B	B	B	B	B	.	H
Female Meiosis	Heat Stresss	H	H	H	H	H	H	H	H	H	H	H	H	B	B	B	B	B	B	B	B	B	B	B	B	B	B	B	H	H	H	B	B	B	B	B	B	B	B	B	B	B	B	B	B	B	B	.	H
Female Meiosis	Heat Stresss	B	B	B	B	B	B	B	B	B	B	B	H	H	H	H	H	H	H	H	H	H	H	H	H	B	B	B	H	H	H	H	.	H	H	H	H	H	H	H	H	H	H	H	H	H	H	.	H
Female Meiosis	Heat Stresss	H	H	H	H	H	H	H	.	H	H	H	H	H	H	H	H	H	H	H	H	H	B	B	B	B	B	B	H	H	H	H	B	B	B	B	B	B	B	B	B	B	B	B	B	B	B	.	H
Female Meiosis	Heat Stresss	B	B	B	B	B	B	H	H	H	H	H	H	B	B	B	B	B	B	B	B	B	B	B	B	B	B	B	B	B	B	B	B	H	H	H	H	H	H	H	H	H	H	H	H	H	H	.	H
Female Meiosis	Heat Stresss	B	B	B	B	B	B	B	B	H	H	B	B	B	B	B	B	B	B	B	B	B	B	B	B	B	B	B	H	H	H	B	B	B	B	B	B	B	B	B	B	B	B	B	B	B	B	.	B
Female Meiosis	Heat Stresss	B	B	B	B	H	H	H	.	H	H	H	H	B	B	B	B	B	B	B	B	B	B	H	H	H	H	H	H	H	H	H	H	.	H	H	H	B	B	B	B	B	B	B	B	B	B	.	H
Female Meiosis	Heat Stresss	B	H	H	H	B	B	B	B	B	B	B	H	H	H	H	H	H	H	H	H	H	H	H	H	H	H	H	H	H	B	B	B	H	H	H	H	H	H	H	H	H	H	H	H	H	H	.	H
Female Meiosis	Heat Stresss	H	H	H	H	H	H	H	H	H	H	H	H	B	B	B	B	B	B	B	B	B	B	B	B	B	B	B	B	B	B	H	H	H	H	H	H	B	B	B	B	B	B	B	B	B	B	.	H
Female Meiosis	Heat Stresss	H	H	H	H	H	H	H	H	H	H	H	H	B	B	B	B	B	B	B	B	B	B	H	H	H	H	H	H	H	H	H	H	B	B	B	B	B	B	B	B	B	B	B	B	B	B	.	H
Female Meiosis	Heat Stresss	B	B	B	B	B	B	B	B	B	B	B	H	B	B	B	B	B	B	B	B	B	B	H	H	H	H	H	B	B	.	B	B	B	B	B	B	B	B	B	B	B	B	H	H	H	H	.	H
Female Meiosis	Heat Stresss	H	H	B	B	B	B	B	B	B	B	B	B	H	H	H	H	H	H	H	H	H	H	B	B	B	B	B	B	B	B	H	H	H	H	H	H	H	H	H	H	H	H	H	H	B	B	.	B
Female Meiosis	Heat Stresss	B	B	B	B	B	B	B	B	B	B	B	B	B	B	B	B	B	B	B	B	B	B	B	B	B	B	B	H	H	H	H	H	H	H	H	B	B	B	B	B	B	B	B	B	B	B	.	H
Female Meiosis	Heat Stresss	B	B	B	H	H	H	H	H	H	H	H	H	H	H	H	H	H	H	H	H	H	H	H	H	H	B	B	H	H	H	H	H	H	H	H	.	.	.	.	.	.	.	B	.	B	B	.	H
Female Meiosis	Heat Stresss	B	H	H	H	H	H	H	.	H	H	H	H	B	B	B	B	B	B	B	B	B	H	H	H	H	H	.	B	B	B	B	B	H	H	H	.	.	.	.	.	.	.	H	.	H	H	.	H
Female Meiosis	Heat Stresss	B	B	B	B	B	B	B	B	B	B	B	B	H	H	H	H	H	H	H	H	H	H	H	H	H	H	H	B	B	B	B	B	B	B	B	.	.	.	.	.	.	.	B	.	B	B	.	H
Female Meiosis	Heat Stresss	B	B	B	B	B	B	B	B	B	B	B	H	H	H	H	H	H	H	H	H	H	H	H	H	H	H	B	H	H	H	H	H	H	H	H	.	.	.	.	.	.	.	H	.	H	H	.	H
Female Meiosis	Heat Stresss	B	B	B	B	B	B	B	B	B	B	B	B	H	H	H	H	H	H	H	H	H	H	H	H	H	B	B	H	H	H	H	H	H	H	H	.	.	.	.	.	.	.	H	.	H	H	.	B
Female Meiosis	Heat Stresss	B	B	B	B	B	H	H	H	H	H	H	H	H	H	H	H	H	H	H	H	H	H	H	H	H	H	B	H	H	H	H	H	H	H	H	.	.	.	.	.	.	.	H	.	H	H	.	H
Female Meiosis	Heat Stresss	B	B	B	B	B	B	B	B	B	B	B	B	H	H	H	H	H	H	H	H	H	H	H	H	H	B	B	B	B	B	B	B	B	H	H	.	.	.	.	.	.	.	H	.	H	H	.	H
Female Meiosis	Heat Stresss	H	H	H	H	H	H	H	H	.	H	.	H	H	.	H	H	H	H	.	H	H	H	H	.	.	H	.	H	.	H	.	H	H	H	H	.	.	.	.	.	.	.	H	.	H	H	.	B
Female Meiosis	Heat Stresss	H	H	H	H	H	H	H	H	H	H	H	B	B	B	B	B	B	B	B	B	B	B	B	B	B	B	B	H	H	H	B	B	B	B	B	.	.	.	.	.	.	.	B	.	B	B	.	B
Female Meiosis	Heat Stresss	B	H	H	H	H	H	H	H	H	H	H	H	B	B	B	B	B	B	B	B	B	B	B	B	B	B	B	B	B	B	B	H	H	H	H	.	.	.	.	.	.	.	H	.	H	H	.	B
Female Meiosis	Heat Stresss	B	B	B	B	B	B	B	B	B	B	B	B	H	H	H	H	H	H	H	H	H	B	B	B	B	B	B	B	B	B	B	B	B	B	B	.	.	.	.	.	.	.	H	.	H	H	.	B
Female Meiosis	Heat Stresss	.	.	.	.	.	.	.	.	B	.	B	.	.	H	.	.	.	.	H	.	H	.	.	H	H	.	B	.	B	.	B	B	B	.	B	.	.	.	.	.	.	.	.	.	.	.	.	.
Female Meiosis	Heat Stresss	B	B	B	B	B	B	B	B	B	B	B	B	B	B	B	B	B	B	B	B	B	B	H	H	H	H	H	H	H	H	B	B	B	B	B	.	.	.	.	.	.	.	B	.	B	B	.	B
Female Meiosis	Heat Stresss	B	B	B	B	H	H	H	H	H	H	H	B	H	H	H	H	H	H	H	H	H	H	H	H	H	H	H	B	B	B	H	H	H	H	H	.	.	.	.	.	.	.	.	.	H	H	.	H
Female Meiosis	Heat Stresss	B	B	B	B	B	B	H	H	B	B	B	H	H	H	H	H	H	H	H	H	.	H	H	H	H	H	H	H	H	B	H	H	H	B	B	.	.	.	.	.	.	.	B	.	B	B	.	H
Female Meiosis	Heat Stresss	B	B	H	H	H	H	H	H	H	H	H	H	H	H	H	H	H	H	H	H	H	H	H	H	H	H	H	H	H	H	B	B	B	B	B	.	.	.	.	.	.	.	B	.	B	B	.	H
Female Meiosis	Heat Stresss	H	H	H	H	H	H	H	H	H	H	H	H	B	B	B	B	B	B	B	B	B	B	B	B	B	H	H	H	H	H	H	H	H	H	H	.	.	.	.	.	.	.	H	.	H	H	.	B
Female Meiosis	Heat Stresss	H	H	H	H	H	H	H	H	H	H	H	B	H	H	H	H	H	H	H	H	H	H	B	B	B	B	B	H	H	H	B	B	B	B	H	.	.	.	.	.	.	.	H	.	H	H	.	H
Female Meiosis	Heat Stresss	H	H	B	B	B	B	B	B	B	B	B	B	H	H	H	H	H	H	H	H	H	H	B	B	B	B	B	H	H	H	B	B	B	B	B	.	.	.	.	.	.	.	B	.	B	B	.	B
Female Meiosis	Heat Stresss	.	.	.	.	.	.	.	.	.	.	.	.	.	B	.	.	.	.	.	.	.	.	.	.	.	.	.	.	B	.	.	.	.	.	.	.	.	.	.	.	.	.	.	.	.	.	.	.
Female Meiosis	Heat Stresss	H	H	B	B	B	B	B	B	B	B	B	B	H	H	H	H	H	H	H	H	H	H	H	H	H	H	H	B	B	B	B	B	B	B	B	.	.	.	.	.	.	.	B	.	B	B	.	H
Female Meiosis	Heat Stresss	H	H	H	H	H	H	H	H	H	H	H	H	B	B	B	B	B	B	B	B	B	B	B	B	B	B	B	B	B	B	H	H	H	H	H	.	.	.	.	.	.	.	H	.	H	H	.	B
Female Meiosis	Heat Stresss	B	B	B	B	H	H	H	H	H	H	H	H	H	H	H	H	H	H	H	H	H	H	B	B	B	B	B	H	H	B	H	H	H	H	H	.	.	.	.	.	.	.	H	.	H	H	.	B
Female Meiosis	Heat Stresss	H	H	H	.	H	H	.	H	B	B	B	B	H	H	H	H	H	H	H	H	H	H	H	H	H	H	H	.	H	H	.	H	H	H	B	.	.	.	.	.	.	.	B	.	B	B	.	H
Female Meiosis	Heat Stresss	B	B	B	B	B	B	B	B	B	B	B	H	B	B	B	B	B	B	B	B	B	B	H	H	H	H	H	B	B	H	B	B	H	H	H	.	.	.	.	.	.	.	H	.	H	H	.	H
Female Meiosis	Heat Stresss	B	B	B	B	B	B	B	B	B	B	B	B	B	B	B	B	B	B	B	B	B	B	H	H	H	H	H	H	H	H	H	H	H	H	H	.	.	.	.	.	.	.	H	.	H	H	.	H
Female Meiosis	Heat Stresss	B	B	B	B	H	H	H	.	H	H	H	H	B	B	B	B	B	B	B	B	B	B	B	B	B	H	H	B	B	B	B	B	B	B	B	.	.	.	.	.	.	.	B	.	B	B	.	H
Female Meiosis	Heat Stresss	H	H	H	H	H	H	H	H	H	H	H	H	H	H	H	H	H	H	H	H	H	H	H	H	H	H	H	H	H	H	H	H	.	H	H	.	.	.	.	.	.	.	H	.	H	H	.	H
Female Meiosis	Heat Stresss	B	B	B	B	B	B	B	B	B	B	B	B	H	H	H	H	H	H	H	H	H	H	H	H	H	H	H	H	H	.	H	H	H	H	H	.	.	.	.	.	.	.	H	.	H	H	.	H
Female Meiosis	Heat Stresss	B	H	H	B	H	H	H	H	H	H	H	H	H	H	H	H	H	H	H	B	B	B	B	B	B	B	B	H	H	H	B	B	B	B	H	.	.	.	.	.	.	.	H	.	H	H	.	B
Female Meiosis	Heat Stresss	H	H	H	H	H	H	B	B	B	B	B	B	B	B	B	B	B	B	B	B	B	B	B	B	B	B	B	B	B	B	H	H	H	H	H	.	.	.	.	.	.	.	H	.	H	H	.	B
Female Meiosis	Heat Stresss	B	B	B	B	B	B	H	H	H	H	H	H	H	H	H	H	H	H	H	H	H	B	B	B	B	B	B	H	H	H	B	B	B	B	B	.	.	.	.	.	.	.	H	.	H	H	.	B
Female Meiosis	Heat Stresss	B	B	B	B	B	B	B	.	H	H	H	H	B	B	B	B	B	B	B	B	B	B	B	B	B	B	B	H	H	H	H	H	H	H	H	.	.	.	.	.	.	.	H	.	H	H	.	H
Female Meiosis	Heat Stresss	B	B	B	B	B	B	B	B	B	B	B	B	H	H	H	H	H	H	H	H	H	H	B	B	B	B	B	B	B	B	H	H	H	H	B	.	.	.	.	.	.	.	B	.	B	B	.	H
Female Meiosis	Heat Stresss	H	H	H	H	H	H	H	B	B	B	B	B	B	B	B	B	B	B	B	B	B	B	B	B	B	B	B	B	B	B	B	B	B	B	B	.	.	.	.	.	.	.	B	.	B	B	.	B
Female Meiosis	Heat Stresss	B	B	B	B	B	B	B	B	B	B	B	B	B	B	B	B	B	B	B	B	B	B	H	H	H	H	H	H	H	H	B	B	B	B	B	.	.	.	.	.	.	.	B	.	B	B	.	B
Female Meiosis	Heat Stresss	H	H	H	.	H	H	H	H	H	H	H	B	H	H	H	H	H	H	H	H	H	H	H	H	H	H	H	H	H	H	H	H	H	H	H	.	.	.	.	.	.	.	H	.	H	H	.	H
Female Meiosis	Heat Stresss	H	H	H	H	H	H	H	.	H	H	H	H	H	H	H	H	H	H	H	H	H	H	H	H	H	H	H	H	H	.	B	B	B	B	B	.	.	.	.	.	.	.	H	.	H	H	.	H
Female Meiosis	Heat Stresss	B	B	B	B	B	B	B	B	B	B	B	B	H	H	H	H	H	H	H	H	H	H	H	H	H	H	H	H	H	H	H	H	H	H	H	.	.	.	.	.	.	.	B	.	B	B	.	H
Female Meiosis	Heat Stresss	H	H	H	H	H	H	H	H	H	H	H	H	B	B	B	B	B	B	B	B	B	B	H	H	H	H	H	H	H	H	H	H	H	H	H	.	.	.	.	.	.	.	H	.	H	H	.	H
Female Meiosis	Heat Stresss	B	H	H	H	H	H	H	H	H	H	H	H	B	B	B	B	B	B	B	B	B	B	B	B	B	B	B	B	B	B	B	H	H	H	H	.	.	.	.	.	.	.	H	.	H	H	.	B
Female Meiosis	Heat Stresss	H	H	H	H	H	H	H	B	B	B	.	B	H	H	H	H	H	H	H	H	H	H	H	H	H	H	H	H	H	H	H	H	H	H	H	.	.	.	.	.	.	.	H	.	H	H	.	B
Female Meiosis	Heat Stresss	B	B	B	B	B	B	B	B	B	B	B	B	H	H	H	H	H	H	H	H	H	H	B	B	B	.	B	H	H	.	H	H	H	H	B	.	.	.	.	.	.	.	B	.	B	B	.	B
Female Meiosis	Heat Stresss	B	B	H	H	H	H	H	H	H	H	H	H	B	B	B	B	B	B	B	B	B	B	B	B	B	B	B	H	H	H	H	H	H	B	B	.	.	.	.	.	.	.	B	.	B	B	.	H
Female Meiosis	Heat Stresss	B	B	B	B	B	B	H	H	H	H	H	H	H	H	H	H	H	H	H	H	H	H	H	H	H	H	H	H	H	H	B	B	B	B	B	.	.	.	.	.	.	.	B	.	B	B	.	H
Female Meiosis	Heat Stresss	H	H	H	H	H	H	H	H	H	H	H	H	B	B	B	B	B	B	B	B	B	B	H	H	H	H	H	B	B	B	B	B	B	B	B	.	.	.	.	.	.	.	B	.	B	B	.	B
Female Meiosis	Heat Stresss	H	H	H	H	H	H	H	H	H	H	H	H	H	H	H	H	H	H	H	H	H	H	H	H	H	H	H	.	H	H	H	H	H	H	H	.	.	.	.	.	.	.	H	.	H	H	.	B
Female Meiosis	Heat Stresss	H	H	H	H	B	B	B	B	B	B	B	B	H	H	H	H	H	H	H	H	H	H	H	H	H	H	H	H	H	B	B	B	B	B	B	.	.	.	.	.	.	.	B	.	B	B	.	B
Female Meiosis	Heat Stresss	H	B	B	B	B	B	B	B	B	B	B	B	B	B	B	B	B	B	B	B	B	B	B	H	H	H	H	B	B	B	H	H	H	H	H	.	.	.	.	.	.	.	H	.	H	H	.	B
Female Meiosis	Heat Stresss	B	B	B	B	B	B	B	B	B	B	B	B	H	H	H	H	H	H	H	H	H	H	H	H	H	H	H	B	B	B	B	B	B	B	B	.	.	.	.	.	.	.	B	.	B	B	.	B
Female Meiosis	Heat Stresss	B	B	B	B	B	B	H	H	B	B	B	H	B	B	B	B	B	B	B	B	B	B	B	B	B	B	B	B	B	B	B	B	B	B	H	.	.	.	.	.	.	.	H	.	H	H	.	H
Female Meiosis	Heat Stresss	B	B	B	B	B	B	B	B	B	B	B	B	H	H	H	H	H	H	H	H	H	H	H	H	H	B	B	H	H	.	B	B	B	B	B	.	.	.	.	.	.	.	B	.	B	B	.	H
Female Meiosis	Heat Stresss	H	H	H	H	H	H	H	H	H	H	H	H	H	H	H	H	H	H	H	H	H	H	H	H	H	B	B	H	H	H	H	H	H	H	H	.	.	.	.	.	.	.	H	.	H	H	.	H
Female Meiosis	Heat Stresss	H	H	H	.	H	H	H	H	H	H	H	H	B	B	B	B	B	B	B	B	B	B	B	B	B	B	B	H	H	H	B	B	B	B	B	.	.	.	.	.	.	.	B	.	B	B	.	H
Female Meiosis	Heat Stresss	B	B	B	B	B	H	H	H	H	H	H	H	B	B	B	B	B	B	B	B	B	B	B	B	B	B	B	B	B	H	B	B	B	B	B	.	.	.	.	.	.	.	B	.	B	B	.	B
Female Meiosis	Heat Stresss	B	H	H	H	H	H	H	.	H	H	H	H	H	H	H	H	H	H	H	H	H	H	B	B	B	B	B	H	H	H	H	H	H	H	H	.	.	.	.	.	.	.	H	.	H	H	.	H
Female Meiosis	Heat Stresss	H	H	H	H	H	H	H	H	H	H	H	B	H	H	H	H	H	H	H	H	H	H	H	H	H	H	H	B	B	B	H	H	H	B	B	.	.	.	.	.	.	.	B	.	B	B	.	H
Female Meiosis	Heat Stresss	H	H	H	H	H	H	H	H	H	H	B	B	H	H	H	H	H	H	H	H	H	H	H	B	B	B	B	B	B	B	B	B	H	H	H	.	.	.	.	.	.	.	H	.	H	H	.	H
Female Meiosis	Heat Stresss	B	B	B	B	B	B	B	B	B	B	B	B	H	H	H	H	H	H	H	H	H	H	H	H	H	H	H	B	B	B	B	B	B	B	B	.	.	.	.	.	.	.	B	.	B	B	.	B
Female Meiosis	Heat Stresss	B	B	B	B	B	B	B	B	B	B	B	H	B	B	B	B	B	B	B	B	B	B	H	H	H	B	B	H	H	H	B	B	B	B	H	.	.	.	.	.	.	.	H	.	H	H	.	H
Female Meiosis	Heat Stresss	H	H	H	H	H	H	H	H	H	H	H	H	B	B	B	B	B	B	B	B	B	B	B	B	B	B	B	H	H	H	B	B	B	B	B	.	.	.	.	.	.	.	H	.	H	H	.	B
Female Meiosis	Heat Stresss	H	H	H	H	H	H	H	H	H	H	H	H	H	H	H	H	H	H	H	H	H	H	H	H	H	H	H	B	B	B	B	B	B	B	H	.	.	.	.	.	.	.	H	.	H	H	.	H
Female Meiosis	Heat Stresss	B	B	H	H	H	H	H	.	H	H	H	H	B	B	B	B	B	B	B	B	B	B	B	B	B	B	B	B	B	B	B	B	B	B	B	.	.	.	.	.	.	.	B	.	B	B	.	H
Female Meiosis	Heat Stresss	B	B	B	B	B	B	B	B	B	B	B	B	B	B	B	B	B	B	B	B	B	B	B	B	B	B	B	B	B	B	H	H	B	B	B	.	.	.	.	.	.	.	B	.	B	B	.	B
Female Meiosis	Heat Stresss	B	B	B	B	B	B	B	B	B	B	B	B	H	H	H	H	H	H	H	H	H	H	H	H	H	H	H	B	B	B	B	B	B	B	B	.	.	.	.	.	.	.	B	.	B	B	.	B
Female Meiosis	Heat Stresss	H	H	H	H	H	H	H	H	H	H	H	H	B	B	B	B	B	B	B	B	B	B	H	H	H	H	H	H	H	H	B	H	H	H	H	.	.	.	.	.	.	.	H	.	H	H	.	B
Female Meiosis	Heat Stresss	B	B	B	B	B	B	B	H	H	H	H	H	B	B	B	B	B	B	B	B	B	H	H	H	H	H	H	H	H	H	B	B	B	H	H	.	.	.	.	.	.	.	H	.	H	H	.	B
Female Meiosis	Heat Stresss	B	B	B	B	B	B	B	B	B	B	B	B	B	B	B	B	B	B	B	B	B	B	H	H	H	B	B	B	B	B	B	H	H	H	H	.	.	.	.	.	.	.	H	.	H	H	.	H
Female Meiosis	Heat Stresss	B	B	B	B	B	B	B	B	H	H	H	H	B	B	B	B	B	B	B	B	B	B	B	B	B	B	B	B	B	B	B	B	B	B	B	.	.	.	.	.	.	.	B	.	B	B	.	B
Female Meiosis	Heat Stresss	H	H	H	H	H	H	H	H	H	H	H	H	H	H	H	H	H	H	H	H	H	H	B	B	B	B	.	H	H	B	B	B	B	B	B	.	.	.	.	.	.	.	B	.	B	B	.	H
Female Meiosis	Heat Stresss	B	B	B	.	B	B	B	B	B	B	B	B	H	H	H	H	H	H	H	H	H	H	H	H	H	B	B	H	H	H	H	H	H	H	H	.	.	.	.	.	.	.	H	.	H	H	.	B
Female Meiosis	Heat Stresss	H	H	H	H	H	H	H	H	H	H	H	H	B	B	B	B	B	B	B	B	B	B	B	B	B	B	B	B	B	B	B	B	B	B	B	.	.	.	.	.	.	.	B	.	B	B	.	B
Male meiosis	Control	H	B	B	B	B	B	B	B	B	B	B	B	B	B	B	B	B	B	B	B	B	B	B	B	B	B	B	B	B	B	B	B	B	B	B	B	B	B	B	B	B	B	B	B	B	B	H	H
Male meiosis	Control	B	B	B	B	B	H	H	H	H	H	H	H	B	B	B	B	B	B	B	B	B	B	B	B	B	B	B	B	B	B	H	H	H	H	H	H	H	H	H	H	H	H	H	H	H	H	H	H
Male meiosis	Control	H	H	H	H	H	H	B	B	B	B	B	B	H	H	H	H	H	H	H	H	.	H	B	B	B	B	B	H	H	H	B	B	B	B	B	B	B	B	B	B	B	B	B	B	B	B	B	H
Male meiosis	Control	H	B	B	B	B	B	B	B	B	B	B	B	H	H	H	H	H	H	H	H	H	B	B	B	B	B	B	H	H	H	B	B	B	B	B	B	B	B	B	B	B	B	B	B	B	B	H	H
Male meiosis	Control	H	H	H	H	H	H	H	H	H	H	H	H	H	H	H	H	H	H	H	H	H	H	H	H	H	H	H	H	H	B	B	B	B	B	B	B	B	B	B	B	B	B	B	B	B	B	H	B
Male meiosis	Control	B	B	B	B	B	B	B	B	B	B	B	B	B	B	B	B	B	B	B	B	B	B	B	B	B	B	B	H	H	H	H	H	H	H	H	H	H	.	H	H	H	H	H	H	H	H	H	B
Male meiosis	Control	H	H	H	H	H	H	H	H	H	H	B	B	H	H	H	H	H	H	H	H	H	H	H	H	H	H	H	H	H	B	H	H	H	H	H	H	H	H	H	H	H	H	H	H	H	H	H	H
Male meiosis	Control	B	H	H	H	H	H	H	H	H	H	H	H	H	H	H	H	H	H	H	H	H	H	H	H	H	H	H	B	B	H	B	B	B	H	H	H	H	H	H	H	H	H	H	H	H	H	H	B
Male meiosis	Control	H	B	B	B	B	B	B	B	B	B	B	B	H	H	H	H	H	H	H	H	H	H	H	H	H	B	B	B	B	B	H	H	H	H	H	H	H	H	H	H	H	H	H	H	B	B	H	H
Male meiosis	Control	H	H	H	B	B	B	B	B	B	B	B	B	B	B	B	B	B	B	B	B	B	B	H	H	H	H	H	H	H	H	B	B	B	B	B	B	B	B	B	B	B	B	B	B	B	B	B	B
Male meiosis	Control	H	H	H	H	H	H	H	H	B	B	B	B	B	B	B	B	B	B	B	H	H	H	H	H	H	H	H	B	B	B	H	H	H	H	H	B	B	B	B	B	B	B	B	B	B	B	B	B
Male meiosis	Control	H	B	B	B	B	B	B	B	B	B	B	B	H	H	H	H	H	H	H	H	H	H	H	H	H	H	H	H	H	H	H	H	H	H	H	H	H	H	H	H	H	H	H	H	H	H	H	H
Male meiosis	Control	H	H	H	H	H	H	H	H	H	H	H	H	H	H	H	H	H	H	H	H	H	H	H	H	H	H	H	H	H	H	B	B	B	B	B	B	B	B	B	B	B	B	.	B	B	B	H	B
Male meiosis	Control	H	H	B	B	B	B	B	B	B	B	B	B	B	B	B	B	B	B	B	B	B	B	B	B	B	B	B	B	B	B	B	B	B	B	B	B	B	B	B	B	B	B	B	B	B	B	H	H
Male meiosis	Control	H	H	H	H	H	H	H	H	H	H	H	H	H	H	H	H	H	H	H	H	H	H	H	H	H	H	H	H	H	H	H	H	H	B	B	B	B	B	B	B	B	B	B	B	B	B	B	H
Male meiosis	Control	H	B	B	B	B	B	B	B	B	B	B	B	B	B	B	B	B	B	B	B	B	B	B	B	B	B	.	B	B	B	H	H	H	H	H	H	H	H	H	H	H	H	H	H	H	H	H	B
Male meiosis	Control	H	H	H	H	H	H	H	H	H	H	H	H	H	H	H	H	H	H	H	H	H	H	H	H	H	H	H	B	B	B	H	H	H	B	B	B	B	B	B	B	B	B	B	B	B	B	H	H
Male meiosis	Control	H	H	H	H	H	H	H	H	H	H	H	H	H	H	H	H	H	H	H	H	H	H	H	H	H	H	H	B	B	B	B	H	H	H	H	H	H	H	H	H	H	H	H	H	H	B	B	H
Male meiosis	Control	H	B	B	B	B	B	B	B	B	B	B	B	H	H	H	H	H	H	H	H	H	B	B	B	B	B	B	B	B	B	H	H	H	H	H	B	B	B	B	B	B	B	B	B	B	B	B	B
Male meiosis	Control	H	H	H	H	H	H	H	H	H	H	H	H	H	H	H	H	H	H	H	H	H	H	H	H	H	H	H	H	H	H	H	H	H	H	H	H	H	H	H	H	H	H	H	H	H	H	H	B
Male meiosis	Control	H	H	B	B	B	B	B	B	B	B	B	B	H	H	H	H	H	H	H	H	H	H	H	H	H	H	H	H	H	H	B	B	B	B	B	B	B	B	B	B	B	B	B	B	B	B	H	B
Male meiosis	Control	H	H	H	H	H	H	H	H	H	H	H	H	B	B	B	B	B	B	B	B	B	B	B	B	B	B	B	B	B	B	B	B	B	B	H	H	H	H	H	H	H	H	H	H	H	H	H	H
Male meiosis	Control	H	B	B	B	B	B	B	B	B	B	B	B	H	H	H	H	H	H	H	H	H	H	H	H	H	H	H	B	B	B	B	B	B	H	H	H	H	H	H	H	H	H	H	H	H	H	H	H
Male meiosis	Control	B	B	B	B	B	B	B	B	B	B	B	B	H	H	H	H	H	H	H	H	H	H	H	H	H	B	B	B	B	B	B	B	B	H	H	H	H	H	H	H	H	H	B	B	B	B	B	B
Male meiosis	Control	.	.	.	.	.	.	.	.	B	.	B	.	.	H	.	.	.	.	H	.	H	.	.	H	H	.	H	.	B	.	H	H	H	.	H	.	H	H	H	H	H	.	.	.	.	.	.	.
Male meiosis	Control	B	B	H	H	H	H	H	H	H	H	H	H	H	H	H	H	H	H	H	.	H	H	B	B	B	B	B	H	H	H	B	B	.	B	B	B	B	B	B	B	B	B	B	H	H	H	H	H
Male meiosis	Control	H	H	H	H	H	H	H	H	H	H	H	H	H	H	H	H	H	H	H	H	H	H	B	B	B	B	B	B	B	B	B	B	B	B	B	B	B	B	B	B	B	B	B	B	B	B	H	B
Male meiosis	Control	H	H	H	H	H	H	B	B	B	B	B	B	B	B	B	B	B	B	B	B	B	B	B	B	B	H	H	B	B	B	H	H	H	H	H	H	H	H	H	H	H	H	H	H	H	H	H	H
Male meiosis	Control	H	H	H	H	H	H	H	H	H	H	H	H	B	B	B	B	B	B	B	B	B	B	B	B	B	B	B	H	H	H	H	H	H	H	H	H	H	H	H	H	H	H	H	H	H	H	H	H
Male meiosis	Control	H	H	H	H	B	B	B	B	B	B	B	B	B	B	B	B	B	B	B	B	B	B	H	H	H	H	H	B	B	B	H	H	H	H	H	H	H	H	H	H	H	H	H	H	H	H	H	H
Male meiosis	Control	H	H	H	H	H	H	H	H	H	H	H	H	H	H	H	H	H	H	H	H	H	H	H	H	H	H	H	H	H	H	B	B	B	B	B	B	B	B	B	B	B	B	B	B	B	B	H	H
Male meiosis	Control	H	B	B	B	B	B	B	B	B	B	B	H	B	B	B	B	B	B	B	B	B	B	.	H	H	H	B	B	B	B	B	B	B	B	B	B	B	B	B	B	B	B	B	B	B	B	H	B
Male meiosis	Control	H	B	B	B	B	B	H	H	H	H	H	H	B	B	B	B	B	B	B	B	B	B	B	B	B	B	B	B	B	H	B	B	H	H	H	B	B	B	B	B	B	B	B	B	B	B	B	B
Male meiosis	Control	B	H	H	H	H	H	H	H	H	H	H	H	B	B	B	B	B	B	B	B	B	B	B	B	B	B	B	H	H	H	B	B	B	B	B	B	B	B	B	B	B	B	B	B	B	B	B	B
Male meiosis	Control	H	B	H	H	B	B	B	H	B	B	B	B	B	B	B	.	B	B	B	B	B	B	B	B	B	B	B	H	H	.	H	H	H	B	B	B	B	B	B	B	B	B	B	B	B	B	B	H
Male meiosis	Control	H	H	H	H	H	H	H	H	H	H	H	H	B	B	B	B	B	B	B	B	B	B	B	B	B	B	B	H	H	H	B	B	B	B	B	B	B	B	B	B	B	B	B	B	B	B	H	B
Male meiosis	Control	H	H	H	H	H	H	H	H	B	B	B	B	B	B	B	B	B	B	B	B	B	B	B	B	B	B	B	H	H	H	B	B	B	B	B	B	H	H	H	H	H	H	H	H	H	H	H	B
Male meiosis	Control	B	B	B	B	B	B	B	B	B	B	B	B	H	H	H	H	H	H	H	H	H	H	H	H	H	H	H	H	H	H	B	B	B	B	B	B	B	B	B	B	B	B	B	B	B	B	B	B
Male meiosis	Control	H	B	B	B	B	B	B	B	B	B	B	B	B	B	B	B	B	B	B	B	B	B	B	B	B	B	B	H	H	H	B	B	B	B	B	B	B	B	B	B	H	H	H	H	H	H	H	H
Male meiosis	Control	H	H	H	H	H	H	H	H	H	H	H	H	B	B	B	B	B	B	B	B	B	B	B	B	B	B	B	B	B	B	B	B	B	B	B	B	B	B	B	B	B	B	B	B	B	B	H	H
Male meiosis	Control	B	B	B	H	H	H	H	H	H	H	H	H	H	H	H	H	H	H	H	H	H	H	B	B	B	B	B	B	B	B	B	B	B	B	B	B	B	B	B	B	B	B	B	B	B	B	B	H
Male meiosis	Control	H	B	B	B	B	B	B	B	B	B	B	B	B	B	B	B	B	B	B	B	B	B	H	H	H	H	H	H	H	H	H	H	H	H	H	H	H	H	H	H	H	H	H	H	H	H	H	B
Male meiosis	Control	H	H	H	.	H	H	B	B	B	B	B	H	H	H	H	H	H	H	H	H	H	H	H	H	H	B	B	B	B	.	B	B	B	B	B	B	B	B	B	B	B	B	B	B	B	B	H	H
Male meiosis	Control	B	B	B	B	B	B	B	B	B	B	B	B	B	B	B	B	B	B	B	B	B	B	B	B	B	B	B	H	H	H	H	H	H	H	H	H	H	H	H	H	H	H	H	H	H	H	H	B
Male meiosis	Control	B	B	B	B	B	B	B	B	B	B	B	B	B	B	B	B	B	B	B	B	B	B	B	B	B	B	B	H	H	B	H	H	H	H	H	B	B	B	B	B	B	B	B	B	B	B	B	H
Male meiosis	Control	H	H	H	.	H	B	B	B	B	B	B	B	B	B	B	B	B	B	B	B	B	B	H	H	H	H	H	H	H	H	B	B	B	B	B	B	B	B	B	B	B	B	B	B	B	B	B	B
Male meiosis	Control	B	H	H	H	H	H	H	H	H	H	H	H	H	H	H	H	H	H	H	H	H	H	H	H	H	H	H	B	B	B	B	B	B	B	H	H	H	H	H	H	H	H	H	H	H	H	H	.
Male meiosis	Control	H	H	H	.	H	H	H	H	H	H	H	H	H	H	H	H	H	H	H	H	H	H	H	H	H	H	H	B	B	B	H	H	H	B	B	B	B	B	B	B	B	B	B	B	B	H	H	B
Male meiosis	Control	B	B	B	B	B	B	B	B	H	H	H	H	H	H	H	H	H	H	H	H	H	H	H	H	H	B	B	H	H	H	H	H	H	H	.	H	H	H	H	H	H	H	H	H	H	H	H	B
Male meiosis	Control	H	H	H	H	H	H	H	H	H	H	H	H	H	H	H	H	H	H	H	H	H	H	H	H	H	H	H	B	B	B	B	H	H	H	H	H	H	H	H	H	H	H	H	H	H	H	H	B
Male meiosis	Control	H	H	B	B	B	B	B	B	B	B	B	B	B	B	B	B	B	B	B	B	B	B	B	B	B	B	B	B	B	B	B	B	B	B	B	B	B	B	B	B	B	B	B	B	B	B	H	B
Male meiosis	Control	B	B	B	B	B	B	B	B	B	B	B	B	B	B	B	B	B	B	B	B	B	B	H	H	H	H	H	B	B	B	H	H	H	H	H	H	H	H	H	H	H	H	H	H	H	H	H	H
Male meiosis	Control	H	H	H	H	B	B	B	B	B	B	B	B	H	H	H	H	H	H	H	H	H	H	H	H	H	H	H	B	B	B	B	B	B	B	B	B	B	B	B	B	B	B	B	B	B	B	H	H
Male meiosis	Control	H	H	H	H	H	H	H	H	H	H	B	B	B	B	B	B	B	B	B	B	B	B	B	B	B	B	B	H	H	H	B	B	B	B	B	B	B	B	B	B	B	B	B	B	B	B	H	H
Male meiosis	Control	H	B	B	B	B	B	H	H	H	H	H	H	H	H	H	H	H	H	H	H	H	H	B	B	B	B	B	H	H	H	H	H	H	H	H	H	H	H	H	H	H	H	H	H	H	H	H	H
Male meiosis	Control	H	H	H	H	H	H	H	H	H	H	H	H	H	H	H	H	H	H	H	H	H	H	H	H	H	H	H	H	H	H	H	H	H	H	H	H	H	H	H	H	H	H	H	H	H	H	H	B
Male meiosis	Control	H	H	H	H	H	H	H	H	H	H	H	H	B	B	B	B	B	B	B	B	B	B	B	B	B	B	B	H	H	B	H	H	H	H	H	H	H	H	H	H	H	H	H	H	H	H	H	B
Male meiosis	Control	H	B	B	B	H	H	H	H	H	H	H	H	B	B	.	B	B	B	B	B	B	B	B	H	H	H	H	B	B	B	B	B	B	B	B	B	B	B	B	B	B	B	B	B	H	H	H	B
Male meiosis	Control	B	B	B	B	H	H	H	H	H	H	H	H	H	H	H	H	H	H	H	H	H	H	H	H	H	H	H	H	H	H	H	H	H	H	H	H	H	H	H	H	H	H	H	H	H	H	H	B
Male meiosis	Control	H	B	B	B	.	H	H	H	H	H	H	B	H	H	H	H	H	H	H	H	H	H	H	B	B	H	H	H	H	H	H	H	H	H	.	H	H	H	H	H	H	H	H	H	B	B	H	H
Male meiosis	Control	H	B	B	B	B	B	B	B	B	B	B	B	H	H	H	H	H	H	H	H	H	H	B	H	H	H	H	B	B	B	B	B	B	B	B	B	B	B	B	B	B	B	B	B	B	B	H	H
Male meiosis	Control	B	B	B	B	B	B	B	B	B	B	B	H	H	H	H	H	H	H	H	H	H	H	H	H	H	H	H	B	B	B	B	H	B	B	B	B	B	B	B	B	B	B	B	B	B	B	H	B
Male meiosis	Control	H	H	H	H	B	B	B	B	B	B	B	B	B	B	B	B	B	B	B	B	B	H	H	H	H	H	H	B	B	B	H	H	H	H	H	H	H	H	H	H	H	H	H	H	H	H	H	H
Male meiosis	Control	H	H	B	B	B	B	B	B	B	B	B	B	H	H	H	H	H	H	H	H	H	H	H	H	H	H	H	B	B	H	H	B	B	B	B	B	B	B	B	B	B	B	B	B	B	B	H	H
Male meiosis	Control	H	H	B	B	B	B	B	B	B	B	B	B	H	H	H	H	H	H	H	H	H	H	H	H	H	H	H	H	H	H	B	B	B	B	B	B	B	B	B	B	B	B	B	B	B	B	B	H
Male meiosis	Control	H	H	H	H	H	H	H	H	H	H	H	H	B	B	B	B	B	B	B	B	B	B	B	B	B	B	B	B	B	B	B	B	B	B	B	B	B	B	B	B	B	B	B	B	B	B	H	B
Male meiosis	Control	H	B	B	B	B	B	B	B	B	B	B	B	B	B	B	B	B	B	B	B	H	H	H	H	H	H	H	H	H	H	B	B	B	B	B	B	B	B	B	B	B	B	B	B	B	B	H	H
Male meiosis	Control	H	B	H	H	H	H	H	H	H	H	H	H	B	B	B	B	B	B	B	B	B	B	B	B	B	B	B	H	H	H	B	B	B	B	B	B	B	B	B	B	B	B	B	B	B	B	H	H
Male meiosis	Control	H	B	B	B	B	B	B	B	B	B	.	B	B	B	B	B	B	B	B	B	B	B	B	H	H	H	H	H	H	H	H	H	H	H	H	B	B	B	B	B	B	B	B	B	B	B	H	H
Male meiosis	Control	H	B	B	B	B	B	.	H	H	H	H	H	H	H	H	H	H	H	H	H	H	H	H	H	H	H	H	.	.	.	H	H	H	H	.	H	.	H	.	.	.	H	H	H	H	H	H	H
Male meiosis	Control	.	.	.	.	.	.	.	.	.	.	.	.	.	.	.	.	.	.	.	.	H	.	.	.	.	.	.	H	.	.	.	.	.	.	.	.	.	.	.	.	.	.	.	.	.	.	.	.
Male meiosis	Control	B	B	B	B	B	B	B	B	B	B	B	B	B	B	B	B	B	B	B	B	B	B	B	B	B	B	B	B	B	B	H	H	H	H	H	H	H	H	H	H	H	H	H	H	H	H	H	H
Male meiosis	Control	H	B	B	B	B	B	B	B	B	B	B	B	B	B	B	B	B	B	B	B	B	B	B	H	H	H	H	H	H	H	H	H	H	H	H	H	H	H	H	H	H	H	H	H	H	H	H	H
Male meiosis	Control	H	H	H	H	H	H	H	H	H	H	H	H	B	B	B	B	B	B	B	B	B	B	B	B	B	B	B	H	H	H	H	H	H	H	H	H	H	H	H	H	H	H	H	H	H	H	H	B
Male meiosis	Control	H	H	H	H	H	H	H	H	H	H	H	H	H	H	H	H	H	H	H	H	H	H	H	H	H	H	H	B	B	B	H	H	B	B	B	B	B	B	B	B	B	B	B	B	B	B	H	B
Male meiosis	Control	H	B	B	B	B	B	B	B	B	B	B	B	H	H	H	H	H	H	H	H	H	H	H	H	H	H	H	B	B	B	H	H	H	H	H	H	H	H	H	H	H	H	H	H	H	H	H	H
Male meiosis	Control	H	H	H	H	H	H	H	H	H	H	H	H	H	H	H	H	H	H	H	H	H	H	H	H	H	B	B	B	B	B	H	H	H	H	H	H	H	H	H	H	H	H	H	H	H	H	H	B
Male meiosis	Control	H	H	B	B	B	B	B	B	B	B	B	B	H	H	H	H	H	H	H	H	H	B	B	B	B	B	B	B	B	B	H	H	H	B	B	B	B	B	B	B	B	B	B	B	B	B	H	H
Male meiosis	Control	H	B	B	B	B	B	H	H	H	H	H	H	B	B	B	B	B	B	B	B	B	B	.	B	B	B	B	H	H	H	H	H	H	H	H	H	H	H	H	H	H	H	H	H	H	H	H	H
Male meiosis	Control	H	H	H	H	H	H	H	H	H	H	H	H	B	B	B	B	B	B	B	B	B	B	B	B	B	B	B	H	H	H	H	H	B	B	B	B	B	B	B	B	B	B	B	B	B	B	B	H
Male meiosis	Control	H	H	H	H	H	H	H	H	H	H	H	H	B	B	B	B	B	B	B	B	B	B	B	B	B	B	B	B	B	B	H	H	H	H	H	H	H	H	H	H	H	H	H	H	H	H	H	B
Male meiosis	Control	H	B	B	B	H	H	H	H	H	H	H	H	B	B	B	B	B	B	B	B	B	B	B	B	B	B	B	H	H	H	H	H	H	H	H	H	H	H	H	H	H	H	H	H	H	B	B	H
Male meiosis	Control	H	B	B	B	B	H	H	H	H	H	H	H	H	H	H	H	H	H	H	H	H	H	H	H	H	H	H	H	H	H	B	B	B	B	B	B	B	B	B	B	B	B	B	B	B	B	H	B
Male meiosis	Control	H	H	H	H	H	B	B	B	B	B	B	B	H	H	H	H	H	H	H	H	H	H	B	B	B	B	B	H	H	H	B	B	B	B	B	B	B	B	B	B	B	B	B	B	B	B	H	H
Male meiosis	Control	B	B	B	B	B	B	B	B	B	B	B	B	H	H	H	H	H	H	H	H	H	H	H	H	H	B	B	B	B	B	H	H	H	H	H	H	H	H	H	H	H	H	H	H	B	B	B	B
Male meiosis	Control	B	B	B	B	B	B	B	B	B	B	B	B	B	B	B	B	B	B	B	B	B	B	B	B	B	B	B	H	H	H	H	H	H	H	H	H	H	H	H	H	H	H	H	H	H	H	H	H
Male meiosis	Control	H	H	H	H	H	H	B	B	B	B	B	B	B	B	B	B	B	B	B	B	B	B	B	B	B	B	B	B	B	B	H	H	H	H	H	H	H	H	H	H	B	B	B	B	B	B	H	B
Male meiosis	Control	H	H	H	H	H	H	H	H	H	H	H	B	B	B	B	B	B	B	B	B	B	B	B	B	B	B	B	H	H	H	H	H	H	H	H	H	H	H	H	H	H	H	H	H	H	H	H	B
Male meiosis	Control	B	B	B	B	B	B	B	B	B	B	B	B	H	H	H	H	H	H	H	H	H	H	B	B	B	B	B	B	B	B	B	B	B	H	H	H	H	H	H	H	H	H	H	H	H	H	H	H
Male meiosis	Control	H	B	B	B	B	H	H	H	H	H	H	B	H	H	H	H	H	H	H	H	H	H	H	H	H	H	H	H	H	H	B	B	B	H	B	B	B	B	B	B	B	B	B	B	B	B	H	H
Male meiosis	Control	H	B	B	B	B	B	B	B	B	B	B	B	H	H	H	H	H	H	H	H	H	H	H	H	H	H	B	H	H	H	H	H	B	B	B	B	B	B	B	B	B	B	B	B	B	B	H	B
Male meiosis	Control	H	H	H	H	H	H	H	H	H	H	H	H	B	B	B	B	B	B	B	B	B	B	H	H	H	H	H	H	H	H	H	H	H	H	H	H	H	H	H	H	H	H	H	H	H	H	H	H
Male meiosis	Control	B	B	B	B	B	H	H	H	H	H	H	H	B	B	B	B	B	B	B	B	B	B	B	B	B	B	B	H	H	H	B	B	B	B	B	H	H	H	H	H	H	H	H	H	H	H	H	B
Male meiosis	Control	H	H	H	H	H	H	H	H	H	H	B	H	B	B	B	B	B	B	B	B	B	B	B	B	B	B	B	B	B	B	B	B	B	B	B	B	B	B	B	B	B	B	B	B	B	B	B	B
Male meiosis	Control	H	B	B	H	H	H	H	H	H	H	H	H	B	B	B	B	B	B	B	B	B	B	B	H	H	H	H	B	B	B	B	B	B	B	B	B	B	B	B	B	.	B	B	B	B	B	H	B
Male meiosis	Control	H	B	B	B	B	B	B	B	B	B	B	B	H	H	H	H	H	H	H	H	H	H	H	H	H	H	H	B	B	B	B	B	B	B	B	B	B	B	B	B	B	B	B	B	B	B	B	H
Male meiosis	Control	B	B	B	B	B	B	B	B	B	B	B	B	B	B	B	B	B	B	B	B	B	B	B	B	B	B	B	H	H	H	B	B	B	H	H	H	H	H	H	H	H	H	H	H	H	H	H	H
Male meiosis	Control	H	B	H	H	H	H	H	H	H	H	H	H	B	B	B	B	B	B	B	B	B	H	H	H	H	H	H	B	B	B	H	H	H	B	B	B	B	B	B	B	B	B	B	B	B	B	H	H
Male meiosis	Control	H	H	H	H	H	H	H	H	B	B	B	B	H	H	H	H	H	H	H	H	H	H	H	H	H	H	H	B	B	B	B	B	B	B	B	B	B	B	B	B	B	B	B	B	B	B	B	H
Male meiosis	Control	H	H	H	H	H	H	H	H	H	H	H	H	B	B	B	B	B	B	B	B	B	B	B	B	B	B	B	H	H	H	H	H	H	H	H	H	H	H	H	H	H	H	H	H	H	H	H	H
Male meiosis	Control	B	B	H	H	H	H	H	H	H	H	H	H	H	H	H	H	H	H	H	H	H	H	H	H	H	H	H	H	H	H	H	H	H	H	H	H	H	H	H	H	H	H	H	H	H	H	H	B
Male meiosis	Control	H	H	H	H	H	H	H	H	H	H	H	H	B	B	B	B	B	B	B	B	B	B	B	B	B	B	B	H	H	H	B	B	B	B	B	B	B	B	B	B	B	B	B	B	B	B	H	H
Male meiosis	Control	B	H	H	H	H	H	H	H	H	H	H	H	H	H	H	H	H	H	H	H	H	H	H	H	H	H	H	B	B	B	B	B	B	B	H	H	H	H	H	H	H	H	H	H	H	H	H	H
Male meiosis	Control	H	H	H	H	H	H	H	H	B	B	B	B	B	.	B	B	B	B	B	B	B	B	B	B	B	H	H	H	H	H	H	H	H	H	H	H	H	H	H	H	H	H	H	H	H	H	H	H
Male meiosis	Control	H	B	B	B	B	H	H	H	H	H	H	H	H	H	H	H	H	H	H	H	H	H	H	H	B	B	B	B	B	B	H	H	B	B	B	B	B	B	B	B	B	B	B	B	B	B	B	H
Male meiosis	Control	H	H	H	H	H	H	H	H	H	H	H	H	B	B	B	B	B	B	B	B	B	B	B	B	B	B	B	B	B	B	H	H	H	B	B	B	B	B	B	B	B	B	B	B	B	B	B	B
Male meiosis	Control	B	B	B	B	B	B	B	B	B	B	B	H	H	H	H	H	H	H	H	H	H	H	H	H	H	H	H	B	B	B	H	H	H	B	B	B	B	B	B	B	B	B	B	B	B	B	B	H
Male meiosis	Control	B	B	B	B	B	B	B	B	B	B	B	B	H	H	H	H	H	H	H	H	H	H	H	H	H	H	B	H	H	H	H	H	H	H	H	H	B	B	B	B	B	B	B	B	B	B	B	H
Male meiosis	Control	H	B	H	H	B	B	B	B	B	B	B	B	B	B	B	B	B	B	B	B	B	B	B	B	B	B	B	H	H	H	B	B	B	B	B	B	B	B	B	B	B	B	B	B	B	B	B	H
Male meiosis	Control	H	B	B	B	H	H	H	H	H	H	H	H	B	B	B	B	B	B	B	B	B	B	B	B	B	B	B	B	B	B	H	H	H	H	B	B	B	B	B	B	B	B	B	B	B	B	B	B
Male meiosis	Control	B	B	B	B	B	B	.	B	B	B	B	B	H	H	H	H	H	H	H	H	H	H	H	H	H	H	H	H	H	H	H	H	B	B	B	B	B	B	B	B	B	B	B	B	B	B	H	H
Male meiosis	Control	H	H	H	H	H	H	H	H	B	B	B	B	H	H	H	H	H	H	H	H	H	H	H	H	H	H	H	H	H	H	B	B	B	H	H	H	H	H	H	H	H	H	B	B	B	B	H	B
Male meiosis	Control	H	H	H	H	H	B	B	B	B	B	B	B	B	B	B	B	B	B	B	B	B	B	B	B	B	B	B	B	B	B	H	H	H	H	H	H	H	H	H	H	H	H	H	H	H	H	H	B
Male meiosis	Control	H	B	B	B	B	B	B	B	B	B	B	B	H	H	H	H	H	H	H	H	H	H	B	B	B	B	B	B	B	B	B	B	B	B	B	H	H	H	H	H	H	H	H	H	H	H	H	H
Male meiosis	Control	H	H	H	H	H	H	H	H	H	H	H	H	H	H	H	H	H	H	H	H	H	H	H	H	H	H	H	B	B	B	B	B	B	B	B	H	H	H	H	H	H	H	H	H	H	H	H	B
Male meiosis	Control	H	B	B	B	B	B	B	B	B	B	B	B	H	H	H	H	H	H	H	H	H	H	H	H	H	H	H	B	B	B	B	B	B	B	B	B	B	B	B	B	B	B	.	B	B	B	B	B
Male meiosis	Control	B	B	B	B	B	B	B	B	B	B	B	B	H	H	H	H	H	H	H	H	H	H	H	H	H	H	H	H	H	H	H	H	H	B	B	B	B	B	B	B	B	B	B	B	B	B	H	B
Male meiosis	Control	H	H	H	H	H	H	H	H	H	H	H	H	H	H	H	H	H	H	H	H	H	H	H	H	H	H	H	B	B	H	B	B	B	B	H	H	H	H	H	H	H	H	H	H	H	H	H	H
Male meiosis	Control	H	H	B	B	B	B	B	B	B	B	B	B	H	H	H	H	H	H	H	H	H	H	B	B	B	B	B	H	H	H	B	B	B	B	B	B	B	B	B	B	B	B	B	B	B	B	H	B
Male meiosis	Control	H	H	H	H	H	H	H	H	H	H	B	B	H	H	H	H	H	H	H	H	H	H	H	H	H	H	H	H	H	H	H	H	H	H	H	H	B	B	B	B	B	B	B	B	B	B	H	B
Male meiosis	Control	H	H	H	H	H	H	B	B	H	H	H	H	H	H	H	H	H	H	H	H	H	H	H	H	H	B	B	B	B	B	H	H	B	B	B	B	B	B	B	B	B	B	B	B	B	B	H	B
Male meiosis	Control	H	H	H	H	H	H	H	H	H	H	H	H	B	B	B	B	B	B	B	B	B	B	B	B	B	B	B	H	H	H	H	H	H	H	H	H	B	B	B	B	B	B	B	B	B	B	B	B
Male meiosis	Control	H	H	H	H	H	B	B	B	B	B	B	H	H	H	H	H	H	H	H	H	H	H	B	B	B	B	B	B	B	B	H	H	H	H	H	H	H	H	H	H	H	H	H	H	H	H	H	B
Male meiosis	Control	B	B	B	H	H	H	H	H	H	H	H	H	B	B	B	B	B	B	B	B	B	B	B	B	B	B	B	B	B	B	H	H	H	H	H	H	H	H	H	H	H	H	H	H	H	H	H	H
Male meiosis	Control	.	.	.	.	.	.	.	.	.	.	B	.	.	.	.	.	.	.	.	.	H	.	.	.	.	.	.	.	.	.	.	H	H	B	B	B	.	.	.	.	.	.	.	.	B	.	.	.
Male meiosis	Control	H	H	H	H	H	H	H	H	H	H	H	H	B	B	B	B	B	B	B	B	B	B	B	B	B	H	H	B	B	B	B	B	B	B	B	B	B	B	B	B	B	B	B	B	B	B	B	B
Male meiosis	Control	B	B	B	B	B	B	B	B	B	B	H	H	B	B	B	B	B	B	B	B	B	B	B	.	B	B	H	B	B	B	B	B	B	B	B	B	B	B	B	B	B	B	B	B	B	B	H	H
Male meiosis	Control	H	B	B	B	B	B	B	B	B	B	.	B	B	B	B	B	B	B	B	B	B	B	H	H	H	H	H	H	H	H	H	H	H	B	B	B	B	B	B	B	B	B	B	B	B	B	H	B
Male meiosis	Control	H	H	H	H	H	H	H	H	B	B	B	B	B	B	B	B	B	B	B	B	B	B	B	B	B	B	B	H	H	H	B	B	B	B	B	B	B	B	B	B	B	B	H	H	H	H	H	B
Male meiosis	Control	H	H	H	B	B	B	B	B	B	B	B	B	B	B	B	B	B	B	B	B	B	B	B	B	B	B	B	H	H	H	B	B	B	B	B	B	B	B	B	B	B	B	B	B	B	B	B	H
Male meiosis	Control	B	B	B	B	B	B	B	B	B	B	B	B	B	B	B	B	B	B	B	B	B	B	B	B	B	H	H	H	H	H	H	H	H	H	H	H	H	H	H	H	H	H	H	H	H	H	H	H
Male meiosis	Control	B	B	B	B	B	B	B	B	B	B	B	H	H	H	H	H	H	H	H	H	H	B	H	H	H	H	H	B	B	B	H	H	B	B	B	B	B	B	B	B	B	B	B	B	B	B	B	B
Male meiosis	Control	B	B	B	B	B	B	B	B	B	B	B	H	B	B	B	B	B	B	B	B	B	B	B	B	B	B	B	B	B	B	H	H	H	H	H	H	H	H	H	H	H	H	H	H	B	B	H	H
Male meiosis	Control	B	B	B	B	B	B	B	B	B	B	B	B	B	B	B	B	B	B	B	B	B	B	B	B	B	H	H	H	H	H	H	H	H	H	H	H	H	H	H	H	H	H	H	H	H	H	H	B
Male meiosis	Control	H	H	H	H	H	H	H	H	H	H	B	H	H	H	H	H	H	H	H	H	H	H	H	H	H	H	H	B	B	B	B	B	B	B	B	B	B	B	B	B	B	B	B	B	B	B	H	B
Male meiosis	Control	B	B	B	H	B	B	B	B	B	B	B	B	H	H	H	H	H	H	H	H	H	H	H	H	H	H	H	H	H	H	H	H	H	H	H	B	B	B	B	B	B	B	B	B	B	B	H	B
Male meiosis	Control	H	H	H	H	H	H	H	H	B	B	B	B	B	B	B	B	B	B	B	B	B	B	B	B	B	B	B	B	B	B	B	B	B	B	B	B	B	B	B	B	B	B	B	B	B	B	H	H
Male meiosis	Control	H	B	B	B	B	B	B	B	B	B	B	B	H	H	H	H	H	H	H	H	H	H	H	H	H	H	.	H	H	B	H	H	H	H	H	H	H	H	H	H	H	H	H	H	H	H	H	H
Male meiosis	Control	B	H	H	H	H	H	H	H	H	H	H	H	B	B	B	B	B	B	B	B	B	B	B	B	H	H	H	H	H	H	H	H	H	H	H	.	H	H	H	H	H	H	H	H	H	H	H	B
Male meiosis	Control	H	B	B	H	B	B	B	B	B	B	B	B	B	B	B	B	B	B	B	B	B	B	B	B	B	B	B	B	B	B	B	B	B	B	B	B	B	B	B	B	B	B	B	B	B	B	B	.
Male meiosis	Control	B	B	B	B	B	B	B	B	H	H	H	H	H	H	H	H	H	H	H	H	H	H	B	B	B	B	B	B	B	B	H	B	B	B	B	B	B	B	B	B	B	B	B	B	B	B	B	B
Male meiosis	Control	H	H	H	H	H	H	H	H	H	H	H	H	B	B	B	B	B	B	B	B	B	B	B	B	B	B	B	B	B	B	B	B	B	B	B	B	B	B	B	B	B	B	B	B	B	B	H	H
Male meiosis	Control	B	B	B	B	B	B	B	B	B	B	B	B	B	B	B	B	B	B	B	B	B	B	B	B	B	B	B	H	H	.	H	H	H	H	B	B	B	B	B	B	B	B	H	H	H	H	H	H
Male meiosis	Control	H	H	H	.	B	B	B	B	B	B	B	B	B	B	B	B	B	B	B	B	B	B	B	B	B	B	B	H	H	H	H	H	H	B	B	B	B	B	B	B	B	B	B	B	B	B	B	B
Male meiosis	Control	H	H	H	H	H	B	B	B	B	B	B	B	B	B	B	B	B	B	.	B	B	B	B	B	B	B	B	B	B	B	H	H	H	H	H	H	H	H	H	H	H	H	H	H	H	H	H	B
Male meiosis	Control	H	B	B	B	B	B	H	H	H	H	H	H	H	H	H	H	H	H	H	H	H	H	H	H	H	H	H	B	B	B	B	H	H	H	H	H	H	H	H	H	H	H	H	H	H	H	H	H
Male meiosis	Control	B	B	B	B	B	B	B	B	B	B	B	B	B	B	B	B	B	B	B	B	B	B	B	B	B	B	B	B	B	B	B	B	H	H	H	H	H	H	H	H	H	H	H	H	H	H	H	B
Male meiosis	Control	B	B	B	B	B	B	B	B	B	B	B	B	H	H	H	H	H	H	H	H	H	H	H	H	H	H	H	B	B	B	B	B	B	H	H	H	H	H	H	H	H	H	B	B	B	B	B	B
Male meiosis	Control	H	H	H	H	H	H	H	H	H	H	H	H	H	H	H	H	H	H	H	H	H	H	H	H	H	H	H	B	B	B	B	H	H	H	H	H	H	H	H	H	H	H	H	H	H	H	H	B
Male meiosis	Control	B	B	B	B	B	B	B	B	B	B	B	B	H	H	H	H	H	H	H	H	H	H	B	B	B	B	B	B	B	B	H	H	H	B	B	B	B	B	B	B	B	B	B	B	B	B	B	H
Male meiosis	Control	H	H	H	H	H	H	H	H	H	H	H	H	B	B	B	B	B	B	B	B	B	B	H	H	H	H	H	H	H	H	B	B	B	B	B	B	B	B	B	B	B	B	B	B	B	B	B	H
Male meiosis	Control	H	H	H	H	H	H	H	H	H	H	H	H	H	H	H	H	H	H	H	H	H	H	B	B	B	B	B	H	H	H	B	B	B	B	B	B	B	B	B	B	B	B	B	B	B	B	B	H
Male meiosis	Control	H	H	H	H	H	H	H	H	H	H	H	H	B	B	B	B	B	B	B	B	B	B	H	H	H	H	H	H	H	B	B	B	B	B	B	B	B	B	B	B	B	B	B	B	B	B	H	H
Male meiosis	Control	H	H	B	B	B	B	B	B	B	B	B	B	B	B	B	B	B	B	B	B	B	B	B	B	B	H	H	B	B	B	H	H	H	H	H	H	H	H	H	H	H	H	H	H	H	H	H	H
Male meiosis	Control	H	H	H	H	B	B	B	B	B	B	B	B	H	H	H	H	H	H	H	H	H	H	H	H	H	H	B	H	H	H	H	H	H	H	H	H	H	H	H	H	H	H	H	H	H	H	H	B
Male meiosis	Control	H	H	H	H	H	H	H	H	H	H	H	B	B	B	B	B	B	B	B	B	B	B	B	B	H	H	H	B	B	B	H	H	H	H	H	H	H	H	H	H	H	H	H	H	H	H	H	H
Male meiosis	Control	B	B	B	B	B	B	B	B	B	B	B	B	H	H	H	H	H	H	H	H	H	H	H	H	H	H	H	B	B	B	B	B	B	B	B	B	B	B	B	B	B	B	B	B	B	B	H	H
Male meiosis	Control	B	B	B	B	B	H	H	H	H	H	H	H	H	H	H	H	H	H	H	H	H	H	H	H	H	B	B	H	H	H	B	B	B	B	B	B	B	B	B	B	B	B	B	B	B	B	B	H
Male meiosis	Control	B	B	B	.	B	B	B	B	B	B	B	B	H	H	H	H	H	H	H	H	H	H	H	H	H	H	H	B	B	B	B	B	B	B	B	B	B	B	B	B	B	B	B	B	B	B	H	H
Male meiosis	Control	H	H	H	H	H	H	B	B	B	B	B	B	H	H	H	H	H	H	H	H	H	H	H	H	H	B	B	B	B	B	B	B	B	B	B	B	B	B	B	B	B	B	B	B	B	B	H	H
Male meiosis	Control	H	B	B	B	B	B	B	B	B	B	B	B	H	H	H	H	H	H	H	H	H	H	H	H	H	H	H	H	H	H	B	B	B	B	B	B	B	B	B	B	B	B	B	B	B	B	H	B
Male meiosis	Control	H	H	H	H	H	H	H	H	H	H	H	H	B	B	B	B	B	B	B	B	B	B	B	B	B	H	H	H	H	H	H	H	H	H	H	H	H	H	H	H	H	H	H	H	H	H	H	H
Male meiosis	Control	H	H	B	B	B	B	B	B	B	B	B	B	B	B	B	B	B	B	B	B	B	B	B	B	B	H	H	H	H	B	B	B	B	B	B	B	B	B	B	B	B	B	B	B	B	B	H	B
Male meiosis	Control	H	H	H	H	H	H	H	H	H	H	H	H	B	B	B	B	B	B	B	B	B	B	B	B	B	B	B	H	H	H	B	B	B	B	B	B	B	B	B	B	B	B	B	B	B	B	H	B
Male meiosis	Control	H	H	H	H	H	H	H	H	H	H	H	H	B	B	B	B	B	B	B	B	B	B	B	B	B	H	H	B	B	B	H	H	H	H	H	H	B	B	B	B	B	B	B	B	B	B	B	B
Male meiosis	Control	H	H	H	H	H	H	H	H	H	H	H	H	B	B	B	B	B	B	B	B	B	B	B	B	B	B	B	H	H	H	H	H	B	B	B	B	B	B	B	B	B	B	B	B	B	B	H	B
Male meiosis	Control	H	H	B	B	B	B	B	B	B	B	B	B	B	B	B	B	B	B	B	B	B	B	B	B	B	H	H	H	H	H	H	H	H	H	H	H	H	H	H	H	H	H	H	H	H	H	H	B
Male meiosis	Control	H	.	H	H	H	H	H	H	H	H	H	H	H	H	H	H	H	H	H	B	B	B	B	B	B	B	B	H	H	H	B	B	B	B	.	B	B	B	B	B	B	B	B	B	B	B	H	H
Male meiosis	Control	B	B	B	B	B	B	B	B	B	B	B	H	B	B	B	B	B	B	B	B	B	B	B	B	B	B	B	B	B	B	B	B	B	B	B	B	B	B	B	B	B	B	B	B	B	B	B	H
Male meiosis	Control	H	H	H	H	H	H	H	H	H	H	H	H	H	H	H	H	H	H	H	H	H	H	B	B	B	B	B	B	B	B	H	H	H	B	B	B	B	B	B	B	B	B	B	B	B	B	B	H
Male meiosis	Control	H	H	H	H	B	B	B	B	B	B	B	B	H	H	H	H	H	H	H	H	H	H	B	B	B	B	B	B	B	B	B	B	B	B	B	B	B	B	B	B	B	B	B	B	B	B	B	B
Male meiosis	Control	H	H	H	H	H	H	B	B	B	B	B	B	H	H	H	H	H	H	H	H	H	H	H	H	H	H	B	H	H	H	B	B	B	B	B	B	B	B	B	B	B	B	B	B	B	B	H	B
Male meiosis	Control	B	B	B	B	B	B	B	B	B	B	B	B	H	H	H	H	H	H	H	H	H	H	.	H	B	B	B	B	B	B	B	B	B	B	B	B	B	B	B	B	B	B	B	B	B	B	B	B
Male meiosis	Control	H	B	B	B	H	H	H	H	H	H	H	H	H	H	H	H	H	H	H	H	H	H	H	H	H	H	H	B	B	B	B	H	H	H	H	H	H	H	H	H	H	H	H	H	H	H	H	H
Male meiosis	Control	B	B	B	B	H	H	H	H	H	H	H	H	B	B	B	B	B	B	B	B	B	B	B	B	B	B	B	B	B	B	H	H	H	H	H	H	H	H	H	H	H	H	H	H	H	H	H	H
Male meiosis	Control	H	B	B	B	B	B	B	B	B	B	B	B	B	B	B	B	B	B	B	B	B	B	B	B	B	B	B	H	H	H	B	H	H	H	H	H	H	H	H	H	H	H	H	H	H	H	H	B
Male meiosis	Control	H	H	H	H	H	H	H	H	H	H	H	H	B	B	B	B	B	B	B	B	B	B	B	B	B	B	B	B	B	B	B	B	B	B	B	B	B	B	B	B	B	B	B	B	B	B	H	H
Male meiosis	Control	B	H	H	H	H	H	H	H	H	H	H	B	B	B	B	B	B	B	B	B	B	B	B	B	B	B	B	H	H	B	H	H	B	B	B	B	B	B	B	B	B	B	B	B	H	H	H	H
Male meiosis	Control	H	H	H	H	H	H	H	H	H	H	H	H	H	H	H	H	H	H	H	H	H	H	H	H	H	H	H	B	B	B	H	H	H	H	H	H	H	H	H	H	H	.	B	B	B	B	H	B
Male meiosis	Control	H	B	B	B	B	B	B	B	B	B	B	B	H	H	H	H	H	H	H	H	H	H	H	H	H	H	H	B	B	B	B	B	B	B	B	B	B	B	B	B	B	B	B	B	B	B	H	B
Male meiosis	Control	H	B	B	B	B	B	B	B	B	B	B	B	B	B	B	B	B	B	B	B	B	B	B	B	B	B	B	H	H	H	B	B	B	B	B	B	B	B	B	B	B	B	B	B	B	B	B	B
Male meiosis	Control	H	H	H	H	H	H	H	H	H	H	H	H	B	B	B	B	B	B	B	B	B	B	B	B	B	B	B	B	B	B	B	B	B	B	B	H	H	H	H	H	H	H	H	H	H	H	H	B
Male meiosis	Control	B	B	B	B	B	H	H	H	H	H	H	H	H	H	H	H	H	H	H	H	H	H	B	B	B	B	B	H	H	H	B	H	H	H	H	H	H	H	H	H	H	H	H	H	H	H	H	B
Male meiosis	Control	B	B	B	B	B	B	B	B	B	B	B	B	B	B	B	B	B	B	B	B	B	B	B	B	B	B	B	B	B	B	B	B	B	H	H	H	H	H	H	H	H	H	H	H	H	H	H	B
Male meiosis	Control	B	B	B	H	H	H	H	H	H	H	H	H	B	B	B	B	B	B	B	B	B	B	H	H	H	H	H	B	B	B	B	B	B	B	B	B	B	B	B	B	B	B	B	B	B	B	B	B
Male meiosis	Control	H	B	B	B	B	B	H	H	H	H	H	B	H	H	H	H	.	H	H	H	H	H	H	H	H	H	H	H	H	H	B	B	B	B	B	B	B	B	B	B	B	B	B	B	B	B	B	B
Male meiosis	Control	H	B	B	B	B	B	B	B	B	B	B	B	H	H	H	H	H	H	H	H	H	H	H	H	H	H	H	B	B	B	H	H	H	H	H	H	H	H	H	H	H	H	B	B	H	H	H	B
Male meiosis	Control	H	H	H	H	B	B	B	B	B	B	B	B	H	H	H	H	H	H	H	H	H	H	H	H	H	H	H	B	B	B	B	B	B	H	H	H	H	H	H	H	H	H	H	H	H	H	H	B
Male meiosis	Control	H	H	H	H	H	H	B	B	B	B	B	B	H	H	H	H	H	H	H	H	H	H	B	B	B	B	B	B	B	H	H	H	H	H	H	H	H	H	H	H	H	H	H	H	H	H	H	H
Male meiosis	Control	H	H	H	H	B	B	B	B	B	B	B	H	H	H	H	H	H	H	H	H	H	H	H	H	H	H	H	B	B	B	B	B	B	B	B	B	B	B	B	B	B	B	B	B	B	B	H	H
Male meiosis	Control	H	B	B	B	B	B	B	B	B	B	B	B	B	B	B	B	B	B	B	B	B	B	B	B	B	B	B	H	H	H	B	B	B	B	H	H	H	H	H	H	H	H	H	H	H	H	H	B
Male meiosis	Control	B	B	B	B	B	B	B	B	B	B	B	B	B	B	B	B	B	B	B	B	B	B	B	B	B	B	B	H	H	H	B	B	B	B	B	B	B	B	B	B	B	B	B	B	B	B	H	H
Male meiosis	Control	H	H	H	H	H	B	B	B	B	B	B	B	B	B	B	B	B	B	B	B	B	B	B	B	B	H	H	H	H	H	H	H	H	H	B	B	B	B	B	B	B	B	B	B	B	B	B	B
Male meiosis	Control	H	H	B	B	B	B	B	B	H	H	H	H	H	H	H	H	H	H	H	H	H	H	H	H	H	B	B	B	B	B	H	H	H	H	B	H	H	H	H	H	H	H	H	H	H	H	H	H
Male meiosis	Control	B	B	B	B	B	H	H	H	H	H	H	H	B	B	B	B	B	B	B	B	B	B	H	H	H	H	H	H	H	H	B	B	B	B	B	B	B	B	B	B	B	B	B	B	B	B	H	H
Male meiosis	Control	H	H	H	H	H	H	H	H	H	H	H	H	B	B	B	B	B	B	B	B	B	H	H	H	H	H	H	B	B	B	H	H	B	B	B	B	B	B	B	B	B	B	B	B	B	B	H	H
Male meiosis	Control	H	B	B	B	B	B	B	B	B	B	B	B	B	B	B	B	B	B	B	B	B	B	B	B	B	B	B	B	B	B	B	B	B	B	B	B	B	B	B	B	B	B	B	B	B	B	H	H
Male meiosis	Control	B	B	B	B	B	B	B	B	B	B	B	B	B	B	B	B	B	B	B	B	B	H	H	H	H	H	H	H	H	H	B	B	B	B	B	B	B	B	B	B	B	B	B	B	B	B	B	B
Male meiosis	Control	B	B	B	B	B	B	B	B	B	B	B	B	B	B	B	B	B	B	B	B	B	B	H	H	H	H	H	H	H	H	B	B	B	B	H	H	H	H	H	H	H	H	H	H	H	H	H	B
Male meiosis	Control	H	H	H	H	H	H	H	H	H	H	H	H	B	B	B	B	B	B	B	B	B	B	B	B	B	B	B	H	H	B	B	H	H	H	H	H	H	H	H	H	H	H	H	H	B	B	B	B
Male meiosis	Control	H	H	H	H	H	H	H	H	H	H	H	B	H	H	H	H	H	H	H	H	H	H	H	H	H	H	H	B	B	B	H	H	H	B	B	B	B	B	B	B	B	B	B	B	B	B	B	H
Male meiosis	Control	H	H	H	H	H	H	.	H	H	H	H	H	H	H	H	H	H	H	H	H	H	H	H	H	H	H	H	B	B	B	H	H	H	B	B	B	B	B	B	B	B	B	B	B	B	B	B	B
Male meiosis	Control	H	B	B	B	B	B	B	B	H	H	H	H	H	H	H	H	H	H	H	H	H	H	H	H	H	H	H	B	B	B	H	H	H	H	H	H	H	H	H	H	H	H	H	H	H	H	H	B
Male meiosis	Control	H	B	B	B	B	B	B	B	B	B	B	B	H	H	H	H	H	H	H	H	H	H	H	H	H	H	H	H	H	H	B	B	B	B	B	B	B	B	B	B	B	B	B	B	H	H	H	B
Male meiosis	Control	H	H	H	H	H	H	H	H	H	H	H	H	B	B	B	B	B	B	B	B	B	B	B	B	B	B	B	H	H	H	B	B	B	B	B	B	B	B	B	B	B	B	B	B	B	B	H	H
Male meiosis	Control	B	B	B	H	H	H	H	H	H	H	H	H	H	H	H	H	H	H	H	H	H	H	B	B	B	B	B	H	H	H	.	B	B	B	B	B	B	B	B	B	B	B	B	B	B	B	H	B
Male meiosis	Control	H	B	B	B	B	B	B	B	B	B	B	B	B	B	B	B	B	B	B	B	B	B	B	B	B	B	B	H	H	H	B	B	B	B	B	B	B	B	B	B	B	B	B	B	B	B	H	B
Male meiosis	Control	B	B	B	B	B	B	B	B	B	B	B	B	B	B	B	B	B	B	B	B	B	B	B	B	B	B	B	H	H	H	B	B	B	B	B	B	B	B	B	B	B	B	B	B	B	B	B	B
Male meiosis	Control	B	B	H	H	H	H	H	H	H	H	H	H	H	H	H	H	H	H	H	H	H	H	H	H	H	H	H	H	.	H	B	B	B	B	B	B	B	B	B	B	B	B	B	B	B	B	H	B
Male meiosis	Control	B	B	B	B	H	H	H	H	H	H	H	H	B	B	B	B	B	B	B	B	B	B	B	B	B	B	B	B	B	B	B	B	B	B	B	B	B	B	B	B	B	B	B	B	B	B	H	B
Male meiosis	Control	H	H	H	H	H	H	H	H	H	H	H	H	H	H	H	H	H	H	H	H	H	H	H	H	H	H	H	H	H	H	H	H	H	H	H	H	H	H	H	H	B	B	B	B	B	B	B	H
Male meiosis	Control	H	H	H	H	H	H	H	H	.	H	H	B	H	H	H	H	H	H	H	H	H	H	H	H	H	H	H	B	B	B	B	B	B	B	B	B	B	B	B	B	B	B	B	B	B	B	H	B
Male meiosis	Control	H	B	H	H	H	H	H	H	H	H	H	H	H	H	H	H	H	H	H	H	H	H	B	B	B	B	B	B	B	B	H	H	H	B	B	B	B	B	B	B	B	B	B	B	B	B	H	H
Male meiosis	Control	H	B	B	B	B	B	B	B	B	B	B	B	H	H	H	H	H	H	H	H	H	B	B	B	B	B	B	H	H	H	B	B	B	B	H	H	H	H	H	H	H	H	H	H	H	H	B	B
Male meiosis	Control	H	H	H	H	H	H	H	H	H	H	H	H	B	B	B	B	B	B	B	B	B	B	B	H	H	H	H	H	H	H	H	H	H	H	H	H	H	H	H	H	H	H	H	H	B	B	H	H
Male meiosis	Control	H	H	H	H	H	H	H	H	H	H	H	H	B	B	B	B	B	B	B	B	B	B	B	B	B	B	B	H	H	B	B	B	B	B	H	H	H	H	H	H	H	H	H	H	H	H	H	B
Male meiosis	Control	H	B	B	B	B	B	B	B	B	B	H	H	B	B	B	B	B	B	B	B	B	B	H	H	H	H	H	B	B	B	H	H	H	H	H	H	B	B	B	B	B	B	B	B	B	B	B	H
Male meiosis	Control	B	B	H	H	H	H	H	H	H	H	H	H	B	B	B	B	B	B	B	B	B	B	B	B	B	B	B	H	H	H	B	B	.	B	B	B	B	B	B	B	B	B	B	B	B	B	H	H
Male meiosis	Control	B	.	B	H	H	H	H	H	H	H	H	H	H	H	H	H	.	H	H	H	H	B	B	B	B	B	B	B	B	B	H	B	B	B	B	B	B	B	B	B	B	B	B	B	B	B	B	B
Male meiosis	Control	H	H	H	H	H	H	B	B	B	B	B	B	H	H	H	H	H	H	H	H	H	H	H	H	H	B	B	H	H	H	B	B	B	B	B	B	B	B	B	B	B	B	B	B	B	B	B	B
Male meiosis	Control	H	H	H	H	B	B	B	B	B	B	B	B	H	H	H	H	H	H	H	H	H	H	H	H	H	B	B	B	B	B	B	B	B	B	B	B	B	B	B	B	B	B	B	B	B	B	B	H
Male meiosis	Control	H	B	B	H	B	B	B	B	H	H	H	H	H	H	H	H	H	H	H	H	H	H	H	H	H	H	H	B	B	B	B	B	B	B	B	B	B	B	B	B	B	B	B	B	H	H	H	H
Male meiosis	Control	B	B	B	B	B	B	B	B	B	B	B	B	B	B	B	B	B	B	B	B	B	B	B	B	B	B	B	B	B	B	H	H	H	B	B	B	B	B	B	B	B	B	B	B	B	B	H	B
Male meiosis	Control	H	B	B	H	H	B	B	B	B	B	B	B	H	H	H	H	H	H	H	H	H	H	H	H	H	H	H	B	B	B	B	B	H	H	H	H	H	H	H	H	H	H	H	H	H	H	H	B
Male meiosis	Control	H	H	H	H	H	H	H	H	H	H	B	B	B	B	B	B	B	B	B	B	B	B	B	B	B	B	B	B	B	B	H	H	H	B	B	B	B	B	B	B	B	B	B	B	B	B	B	B
Male meiosis	Control	H	B	H	H	H	H	H	H	H	H	H	H	B	B	B	B	B	B	B	B	B	B	B	B	B	B	B	B	B	B	H	H	H	H	B	B	B	B	B	B	B	B	B	B	B	B	H	H
Male meiosis	Control	H	H	H	H	H	H	H	H	H	H	H	H	H	H	H	H	H	H	H	H	H	H	H	H	H	B	B	B	B	B	B	B	B	B	B	B	B	B	B	B	B	B	B	B	B	B	H	B
Male meiosis	Control	H	B	B	B	B	B	B	B	B	B	B	B	B	B	B	B	B	B	B	B	B	B	B	H	H	H	H	H	H	H	H	H	H	H	H	H	H	H	H	H	H	H	H	H	H	.	H	H
Male meiosis	Control	H	H	H	H	H	H	H	H	H	H	H	H	B	B	B	B	B	B	B	B	B	B	B	B	B	B	B	H	H	H	H	H	H	H	H	H	B	B	B	B	B	B	B	B	B	B	B	H
Male meiosis	Control	H	H	H	H	H	H	H	H	H	H	H	H	B	B	B	B	B	B	B	B	B	B	H	H	H	H	H	H	H	.	B	B	B	B	B	H	H	H	H	H	H	H	H	H	H	H	H	B
Male meiosis	Control	H	H	H	H	H	H	H	H	H	H	H	H	B	B	B	B	B	B	B	B	B	B	B	B	B	B	B	H	H	H	B	B	B	B	B	B	B	B	B	B	B	B	B	B	B	B	H	B
Male meiosis	Control	H	H	B	B	B	B	B	B	B	B	B	B	B	B	B	B	B	B	B	B	B	B	H	H	H	H	H	H	H	H	H	H	H	H	H	H	H	H	H	H	H	H	H	H	H	H	H	B
Male meiosis	Control	H	H	H	H	H	H	H	H	H	H	H	H	B	B	B	B	B	B	B	B	B	H	B	B	B	B	B	H	H	B	B	B	B	B	B	B	B	B	B	B	B	B	B	B	B	B	H	B
Male meiosis	Control	H	H	H	H	H	H	H	.	H	H	H	H	B	B	B	B	B	B	B	B	B	B	B	B	B	.	B	H	H	.	B	H	H	H	H	H	H	H	H	H	H	H	H	H	H	H	H	B
Male meiosis	Control	H	B	B	B	B	B	B	B	B	B	B	B	B	B	B	B	B	B	B	B	B	B	H	H	H	H	H	H	H	H	H	B	B	B	B	B	B	B	B	B	B	B	B	B	B	B	H	B
Male meiosis	Control	H	H	H	B	B	B	B	B	B	B	B	B	H	H	H	H	H	H	H	H	H	H	H	H	H	H	H	B	B	B	B	B	.	B	B	B	B	B	B	B	B	B	B	B	B	B	H	H
Male meiosis	Control	H	H	H	H	H	H	H	H	H	H	H	H	H	H	H	H	H	H	H	H	H	B	B	B	B	B	B	B	B	B	H	H	H	H	H	H	H	H	H	H	H	H	H	H	H	H	H	B
Male meiosis	Control	H	H	H	H	H	H	H	H	H	H	H	B	B	B	B	B	B	B	B	B	B	B	H	H	H	H	H	B	B	B	H	H	H	H	H	H	H	H	H	H	H	H	H	H	H	H	H	H
Male meiosis	Control	H	H	H	H	H	H	H	H	H	H	H	H	B	B	B	B	B	B	B	B	B	B	B	B	B	B	B	B	B	B	H	B	B	B	B	B	B	B	B	B	B	B	B	B	B	B	B	H
Male meiosis	Control	B	B	B	B	B	B	B	B	B	B	B	B	H	H	H	H	H	H	H	H	H	H	H	H	H	H	H	H	H	H	B	B	B	H	H	H	H	H	H	H	H	H	H	H	H	H	H	B
Male meiosis	Control	H	B	B	B	B	B	B	B	B	B	B	B	B	B	B	B	B	B	B	B	B	B	B	B	B	B	B	B	B	B	B	B	B	B	H	H	H	H	H	H	H	H	H	H	H	H	H	H
Male meiosis	Control	H	H	H	H	B	B	B	B	B	B	B	B	B	B	B	B	B	B	B	B	B	B	B	B	H	H	H	B	B	B	B	B	B	B	B	B	B	B	B	B	B	B	B	B	B	B	H	H
Male meiosis	Control	B	B	B	B	B	B	B	B	B	B	B	B	H	H	H	H	H	H	H	H	H	H	H	H	B	B	B	H	H	H	B	B	.	B	B	B	B	B	B	B	B	B	B	B	B	B	H	H
Male meiosis	Control	B	B	B	B	B	B	B	H	H	H	H	B	B	B	B	B	B	B	B	B	B	B	B	B	B	B	B	B	B	B	H	H	H	H	H	H	H	H	H	H	H	H	H	H	H	H	H	H
Male meiosis	Control	H	H	H	H	H	H	H	H	H	H	H	H	H	.	H	H	H	H	H	H	H	H	H	H	H	H	H	H	H	H	H	B	B	B	B	H	H	H	H	H	H	H	B	H	B	B	B	B
Male meiosis	Control	H	H	H	H	H	H	H	H	H	H	H	H	B	B	B	B	B	B	B	B	B	B	B	B	B	H	H	H	H	H	B	B	B	H	H	H	H	H	H	H	H	H	H	H	H	H	H	H
Male meiosis	Control	H	H	H	H	H	H	B	B	B	B	B	B	H	H	H	H	H	H	H	H	H	H	H	H	H	H	H	H	H	B	B	B	B	B	B	H	H	H	H	H	B	B	B	B	B	B	B	H
Male meiosis	Control	B	B	B	.	B	B	B	B	B	B	H	H	H	H	H	H	H	H	H	H	H	B	B	B	B	B	B	H	H	H	B	B	B	B	B	H	H	H	H	H	H	H	B	H	B	B	B	B
Male meiosis	Control	H	H	H	H	H	H	H	H	H	H	H	H	B	B	B	B	B	B	B	B	B	H	H	H	B	B	B	H	H	H	B	B	B	B	B	B	B	B	B	B	B	B	B	B	B	B	B	H
Male meiosis	Control	B	B	B	B	H	H	H	H	H	H	H	H	B	B	B	B	B	B	B	B	B	H	H	H	H	B	B	H	H	H	B	B	B	B	B	H	H	H	H	H	H	H	H	H	H	H	H	B
Male meiosis	Control	B	B	B	B	B	B	B	B	B	B	B	B	B	B	B	B	B	B	B	B	B	H	H	H	B	B	B	B	B	B	B	B	B	B	B	H	H	H	H	H	H	H	B	H	B	B	H	B
Male meiosis	Control	H	H	H	H	H	H	H	H	H	H	H	H	B	B	B	B	B	B	B	B	B	B	B	B	B	H	H	B	B	B	B	B	B	B	B	H	H	H	H	H	H	H	H	H	H	H	H	B
Male meiosis	Control	H	H	H	H	H	H	H	H	H	H	H	H	B	B	B	B	B	B	B	B	B	B	B	B	B	B	B	H	H	H	H	H	B	B	B	H	H	H	H	H	H	H	B	H	B	B	H	B
Male meiosis	Control	H	H	H	H	H	H	H	H	H	H	H	H	H	H	H	H	H	H	H	H	H	H	H	H	H	H	H	B	B	H	B	B	B	B	B	H	H	H	H	H	H	H	B	H	B	B	H	H
Male meiosis	Control	H	H	H	H	H	H	H	H	H	H	H	H	H	H	H	H	H	H	H	H	H	H	H	H	H	H	H	H	H	H	H	H	H	H	B	H	H	H	H	H	H	H	B	H	B	B	H	H
Male meiosis	Control	H	H	H	H	H	H	H	H	H	H	H	H	B	B	B	B	B	B	B	B	B	B	B	B	B	B	B	H	H	H	B	.	B	B	B	B	B	B	B	B	B	B	H	H	H	H	H	H
Male meiosis	Control	H	H	H	H	H	H	H	H	H	H	.	H	B	B	B	B	B	B	B	B	B	B	B	B	B	H	H	H	H	H	B	B	B	B	B	H	H	H	H	H	H	H	B	H	B	B	H	B
Male meiosis	Control	H	H	B	B	B	B	B	B	B	B	B	B	B	B	B	B	B	B	B	B	B	H	H	H	B	B	B	B	B	.	B	B	B	B	B	H	H	H	H	H	H	H	B	H	B	B	H	B
Male meiosis	Control	B	B	B	B	B	B	B	B	B	B	B	B	B	B	B	B	B	B	B	B	B	H	H	H	B	B	B	H	H	H	H	H	B	B	B	H	H	H	H	H	H	H	B	H	B	B	H	H
Male meiosis	Control	B	B	B	B	B	B	H	H	H	H	H	H	B	B	B	B	B	B	B	B	B	B	B	B	B	H	H	H	H	H	H	H	H	B	B	H	H	H	H	H	H	H	B	H	B	B	H	B
Male meiosis	Control	B	B	B	B	B	B	B	B	B	B	B	B	B	B	B	B	B	B	B	B	B	B	B	B	B	B	B	H	H	H	H	B	B	B	B	B	B	B	B	B	B	B	B	B	B	B	B	B
Male meiosis	Control	B	B	B	B	B	B	B	B	B	B	B	B	B	B	B	B	B	B	B	B	B	H	H	H	B	B	B	H	H	H	B	B	B	B	B	B	H	H	H	H	H	H	H	H	B	B	B	H
Male meiosis	Control	B	B	B	B	B	B	B	B	B	B	B	B	H	H	H	H	H	H	H	H	H	H	H	H	B	B	B	H	H	H	H	H	H	H	H	H	H	H	H	H	H	H	H	H	H	H	H	B
Male meiosis	Control	H	H	H	H	H	H	B	B	B	B	B	B	B	B	B	B	B	B	B	B	B	H	H	H	B	B	B	H	H	H	B	B	B	B	B	B	B	B	B	B	B	B	B	B	B	B	B	B
Male meiosis	Control	H	B	B	B	B	B	B	B	B	B	B	B	B	B	B	B	B	B	B	B	B	H	H	H	H	H	H	H	H	H	B	B	B	B	B	H	H	H	H	H	H	H	H	H	H	H	H	H
Male meiosis	Control	B	B	B	H	H	H	H	H	H	H	H	H	B	B	B	B	B	B	B	B	B	B	B	B	B	B	B	H	H	.	H	H	H	H	H	H	H	H	H	H	H	H	H	H	H	H	H	H
Male meiosis	Control	H	H	H	H	H	H	H	H	H	H	H	H	B	B	B	B	B	B	B	B	B	B	B	B	B	B	B	H	H	H	B	B	B	B	B	B	B	B	B	B	B	B	B	B	B	B	H	B
Male meiosis	Control	B	B	B	B	H	H	H	H	H	H	H	H	H	H	H	H	H	H	H	H	H	H	H	H	B	B	B	B	B	B	H	H	H	H	H	H	H	H	H	H	H	H	H	H	H	H	H	B
Male meiosis	Control	B	B	B	B	B	B	B	B	B	B	B	B	B	B	B	B	B	B	B	B	B	H	H	H	B	B	B	H	H	H	H	H	H	H	H	H	H	H	H	H	H	H	H	H	H	H	H	B
Male meiosis	Control	H	H	H	H	H	H	H	H	H	H	B	B	B	B	B	B	B	B	B	B	B	B	H	H	B	B	B	H	H	H	B	B	B	B	B	H	H	H	H	H	H	H	B	H	B	B	H	B
Male meiosis	Control	B	B	B	B	B	B	B	B	B	B	B	H	B	B	B	B	B	B	B	B	B	H	H	H	B	B	B	B	B	B	H	H	H	H	H	H	H	H	H	H	H	H	H	H	H	H	H	H
Male meiosis	Control	B	B	B	B	B	B	B	B	B	B	B	B	H	H	H	H	H	H	H	H	H	H	H	H	B	B	B	H	H	H	H	H	H	H	H	H	B	B	B	B	B	B	B	B	B	B	B	H
Male meiosis	Control	H	H	B	B	B	B	B	B	B	B	B	B	H	H	H	H	H	H	H	H	H	B	B	B	B	B	B	H	H	H	B	B	B	B	B	H	H	H	H	H	H	H	B	H	B	B	H	H
Male meiosis	Control	B	H	H	H	H	H	H	H	H	H	H	H	B	B	B	B	B	B	B	B	B	H	H	H	B	B	B	B	B	B	H	B	B	B	B	H	H	H	H	H	H	H	B	H	B	B	B	B
Male meiosis	Control	B	B	B	B	B	B	H	H	H	H	H	H	B	B	B	B	B	B	B	B	B	H	H	H	H	H	H	H	H	H	B	B	B	H	H	H	H	H	H	H	H	H	H	H	H	H	H	H
Male meiosis	Control	H	H	B	B	B	B	B	B	B	B	B	B	B	B	B	B	B	B	B	B	B	B	H	H	H	H	H	H	H	H	H	H	H	B	B	B	B	B	B	B	B	B	B	B	B	B	B	H
Male meiosis	Control	B	B	B	B	B	B	B	B	B	B	B	B	B	B	B	B	B	B	B	B	B	H	H	H	H	H	H	H	H	B	H	H	H	H	H	H	H	H	H	H	H	H	H	H	H	H	H	B
Male meiosis	Control	H	H	H	H	H	H	H	H	H	H	B	B	B	B	B	B	B	B	B	B	B	B	B	B	B	B	B	H	H	H	B	B	B	B	B	H	H	H	H	H	H	H	B	H	B	B	H	B
Male meiosis	Control	B	H	H	H	H	H	H	H	H	H	H	H	B	B	B	B	B	B	B	B	B	B	H	H	H	H	H	H	H	H	H	B	B	B	B	B	B	B	B	B	B	B	B	H	B	B	H	H
Male meiosis	Control	H	H	H	B	B	B	B	B	B	B	B	B	H	H	H	H	H	H	H	H	H	H	H	H	H	B	B	B	B	B	H	H	.	H	H	H	H	H	H	H	H	H	H	H	H	H	H	H
Male meiosis	Control	B	B	B	B	B	B	B	B	B	B	H	H	B	B	B	B	B	B	B	B	B	B	B	B	B	B	B	H	H	B	H	H	H	H	H	H	H	H	H	H	H	H	H	H	H	H	H	H
Male meiosis	Control	H	H	H	H	H	H	H	.	H	H	H	H	B	B	B	B	B	B	B	B	B	B	B	B	B	B	B	H	H	.	H	H	H	H	H	H	H	H	H	H	H	H	H	H	H	H	B	B
Male meiosis	Control	B	B	B	B	B	B	B	B	B	B	B	B	B	B	B	B	B	B	B	B	B	B	B	B	B	B	B	B	B	B	H	H	H	H	H	H	H	H	H	H	H	H	B	H	B	B	H	H
Male meiosis	Control	B	B	B	B	B	B	B	B	B	B	B	B	H	H	H	H	H	H	H	H	H	H	H	H	H	B	B	H	H	H	B	B	B	B	B	H	H	H	H	H	H	H	B	H	B	B	H	B
Male meiosis	Control	B	B	B	B	B	B	H	H	H	H	H	H	B	B	B	B	B	B	B	B	B	B	B	B	B	B	B	B	B	B	H	H	H	H	H	H	H	H	H	H	H	H	H	H	H	H	H	B
Male meiosis	Control	H	H	H	H	B	B	B	B	B	B	B	B	H	H	H	H	H	H	H	H	H	H	H	H	B	B	B	H	H	H	B	B	B	B	B	B	B	B	B	B	B	B	B	B	B	B	B	H
Male meiosis	Control	H	H	H	H	H	H	H	H	H	H	H	H	B	B	B	B	B	B	B	B	B	H	H	H	B	H	H	B	B	B	B	B	B	B	B	B	B	B	B	B	B	B	B	B	B	B	B	B
Male meiosis	Control	H	H	H	H	H	H	H	H	H	H	H	H	B	B	B	B	B	B	B	B	B	H	H	H	B	H	H	H	H	H	H	H	H	H	H	H	H	H	H	H	H	H	H	H	H	H	H	B
Male meiosis	Control	H	H	H	H	H	B	B	B	B	B	B	B	B	B	B	B	B	B	B	B	B	B	B	B	B	B	B	H	H	H	B	B	B	B	B	B	B	B	B	B	B	B	B	B	B	B	H	B
Male meiosis	Control	H	H	H	H	H	H	H	H	.	H	H	H	H	H	H	H	H	H	H	H	H	B	B	B	B	B	B	H	H	.	H	H	H	H	H	H	H	H	H	H	H	H	H	H	H	H	H	H
Male meiosis	Control	B	B	B	B	B	B	B	B	B	B	B	B	H	H	H	H	H	H	H	H	H	H	H	B	B	B	B	H	H	H	H	H	H	H	H	H	H	H	H	H	H	H	H	H	H	H	H	B
Male meiosis	Control	H	H	H	.	H	H	H	H	H	H	H	H	B	B	B	B	B	B	B	B	B	H	H	H	B	B	B	H	H	H	H	H	H	H	H	H	H	H	H	H	H	H	H	H	H	H	H	H
Male meiosis	Control	B	B	H	H	H	H	H	H	H	H	H	H	B	B	B	B	B	B	B	B	B	H	H	H	H	H	H	H	H	H	B	H	H	H	H	H	H	H	H	H	H	H	H	H	H	H	H	H
Male meiosis	Control	B	B	B	B	B	B	B	B	B	B	B	B	B	B	B	B	B	B	B	B	B	H	H	H	B	B	B	B	B	B	B	B	B	B	B	B	B	B	B	B	B	B	B	B	B	B	B	B
Male meiosis	Control	H	H	H	H	H	H	H	H	H	H	H	H	H	H	H	H	H	H	H	H	H	H	H	H	H	H	H	H	H	H	B	B	B	B	B	B	B	B	B	B	B	B	B	B	B	B	H	B
Male meiosis	Control	H	B	B	B	B	B	B	B	B	B	B	B	B	B	B	B	B	B	B	B	B	B	B	B	B	B	B	H	H	H	B	B	B	H	H	H	H	H	H	H	H	H	H	H	H	H	H	H
Male meiosis	Control	B	B	B	B	B	B	B	B	B	B	B	B	B	B	B	B	B	B	B	B	B	H	H	H	B	B	B	H	H	H	B	B	B	B	B	B	B	B	B	B	B	B	B	B	B	B	B	B
Male meiosis	Control	B	B	B	B	B	B	B	B	B	B	B	B	H	H	H	H	H	H	H	H	H	H	H	H	B	B	B	H	H	.	B	B	B	B	B	B	B	B	B	B	B	B	.	B	B	B	H	B
Male meiosis	Control	H	H	H	H	H	H	H	H	H	H	.	H	B	B	B	B	B	B	B	B	B	H	H	H	B	B	B	H	H	H	H	H	H	H	H	H	H	H	H	H	H	H	H	H	H	B	B	H
Male meiosis	Control	H	H	H	B	B	B	B	B	B	B	B	B	H	H	H	H	H	H	H	H	H	H	H	H	H	H	H	H	H	H	B	B	B	B	B	H	H	H	H	H	H	H	H	H	H	H	H	H
Male meiosis	Control	H	H	H	H	H	H	H	H	H	H	H	H	B	B	B	B	B	B	B	B	B	H	H	H	B	B	B	H	H	H	H	H	H	H	H	H	H	H	H	H	H	H	B	H	B	B	H	B
Male meiosis	Control	B	B	B	B	B	B	B	B	B	B	B	B	B	B	B	B	B	B	B	B	B	B	B	B	B	B	B	H	H	H	B	B	B	B	B	H	H	H	H	H	H	H	H	H	H	H	H	H
Male meiosis	Control	H	H	H	H	H	H	B	B	B	B	B	B	B	B	B	B	B	B	B	B	B	B	B	B	B	B	B	H	H	H	H	H	H	H	H	H	H	H	H	H	H	H	H	H	H	H	H	H
Male meiosis	Control	B	B	B	B	B	B	B	B	B	B	B	B	B	B	B	B	B	B	B	B	B	B	H	H	H	H	H	H	H	H	B	B	B	B	B	H	H	H	H	H	H	H	B	H	B	B	B	B
Male meiosis	Control	H	B	B	B	B	B	B	B	B	B	B	B	B	B	B	B	B	B	B	B	B	H	H	H	B	H	H	H	H	H	B	B	B	B	B	H	H	H	H	H	H	H	B	H	B	B	H	H
Male meiosis	Control	H	H	H	H	H	H	H	H	H	H	B	B	H	H	H	H	H	H	H	H	H	H	H	H	H	H	H	H	H	.	H	B	B	B	B	H	H	H	H	H	H	H	B	H	B	B	H	B
Male meiosis	Control	H	H	H	H	H	H	H	H	H	H	H	H	B	B	B	B	B	B	B	B	B	H	H	H	H	H	H	B	B	B	B	B	B	B	B	B	B	B	B	B	B	B	B	B	B	B	B	H
Male meiosis	Control	H	H	H	H	H	H	H	H	H	H	H	H	B	B	B	B	B	B	B	B	B	B	B	B	B	H	H	H	H	H	H	H	B	B	B	H	H	H	H	H	H	H	B	H	B	B	H	H
Male meiosis	Control	H	H	H	H	H	H	H	H	H	H	H	H	H	H	H	H	H	H	H	H	H	H	H	H	H	H	H	H	H	H	B	B	B	B	B	B	B	B	B	B	B	B	B	B	B	B	B	H
Male meiosis	Control	H	H	H	H	H	H	H	H	H	H	H	H	B	B	B	B	B	B	B	B	B	H	H	H	B	H	H	B	B	B	H	H	H	H	B	.	H	H	H	H	H	H	B	H	B	B	H	B
Male meiosis	Control	B	B	B	B	B	B	B	.	B	B	B	B	H	H	H	H	H	H	H	H	H	H	H	H	H	H	H	H	H	.	H	H	H	H	H	H	H	H	H	H	H	H	H	H	H	H	H	H
Male meiosis	Control	H	H	H	H	H	H	H	H	H	H	H	H	H	H	H	H	H	H	H	H	H	H	H	H	B	B	B	B	B	B	H	B	B	B	B	B	B	B	B	B	B	B	B	B	B	B	B	H
Male meiosis	Control	B	B	B	B	B	B	B	B	B	B	B	B	B	B	B	B	B	B	B	B	B	B	B	B	B	B	B	H	H	H	H	H	H	H	H	H	H	H	H	H	H	H	H	H	H	H	H	H
Male meiosis	Control	B	H	H	H	H	H	H	H	H	H	H	H	B	B	B	B	B	B	B	B	B	H	H	H	H	H	H	H	H	H	H	H	H	H	H	H	H	H	H	H	H	H	H	H	H	H	H	H
Male meiosis	Control	B	B	H	H	H	H	H	H	H	H	H	H	B	B	B	B	B	B	B	B	B	B	B	B	B	B	B	B	B	B	B	H	H	H	H	H	H	H	H	H	H	H	H	H	H	H	H	B
Male meiosis	Control	H	B	B	B	B	B	B	B	B	B	B	B	H	H	H	H	H	H	H	H	H	H	B	B	B	B	B	B	B	B	B	H	H	H	H	B	B	B	B	B	B	.	B	B	B	B	B	H
Male meiosis	Control	B	B	H	H	H	H	H	H	H	H	H	H	B	B	B	B	B	B	B	B	B	B	B	B	B	B	B	.	H	H	H	B	B	B	B	H	H	H	H	H	H	H	B	H	B	B	H	B
Male meiosis	Control	B	B	H	H	H	H	H	H	H	H	H	H	B	B	B	B	B	B	B	B	B	H	H	H	B	B	B	H	H	H	H	H	H	B	B	H	H	H	H	H	H	H	B	H	B	B	H	H
Male meiosis	Control	H	H	H	H	H	H	H	.	H	H	H	B	B	B	B	B	B	B	B	B	B	H	H	H	B	B	B	H	H	.	H	H	H	H	B	H	H	H	H	H	H	H	B	H	B	B	H	H
Male meiosis	Control	H	H	H	H	H	H	H	H	H	H	H	H	B	B	B	B	B	B	B	B	B	H	H	H	B	H	H	H	H	H	H	H	H	B	B	H	H	H	H	H	H	H	B	H	B	B	H	H
Male meiosis	Control	H	H	H	H	H	H	H	H	H	H	H	H	B	B	B	B	B	B	B	B	B	H	H	H	B	B	B	H	H	H	B	B	B	B	B	B	B	B	B	B	B	B	B	B	B	B	B	B
Male meiosis	Control	B	B	B	B	B	B	B	B	B	B	B	B	B	B	B	B	B	B	B	B	B	B	B	B	B	B	B	H	H	H	H	H	H	B	B	H	H	H	H	H	H	H	H	H	H	H	H	H
Male meiosis	Control	B	B	B	B	B	B	B	B	B	B	B	B	B	B	B	B	B	B	B	B	B	H	H	H	B	B	B	H	H	H	H	H	H	H	H	H	H	H	H	H	H	H	H	H	H	H	H	B
Male meiosis	Control	B	B	B	B	B	B	B	B	B	B	B	B	B	B	B	B	B	B	B	B	B	H	H	H	B	B	B	H	H	H	B	B	B	B	B	B	B	B	B	B	B	B	B	B	B	B	B	B
Male meiosis	Control	B	B	B	B	B	B	B	B	B	B	B	B	B	B	B	B	B	B	B	B	B	H	H	H	H	H	H	H	H	B	B	B	B	B	B	H	H	H	H	H	H	H	B	H	B	B	H	H
Male meiosis	Control	B	B	H	H	H	H	H	H	B	B	B	B	B	B	B	B	B	B	B	B	B	H	H	H	H	H	H	H	H	H	B	B	B	H	H	H	H	H	H	H	H	H	H	H	H	H	H	B
Male meiosis	Control	H	H	H	H	H	H	H	H	H	H	H	H	B	B	B	B	B	B	B	B	B	B	B	B	B	B	B	B	B	B	B	B	B	B	B	B	B	B	B	B	B	B	B	B	B	B	B	H
Male meiosis	Control	H	H	H	H	H	H	H	H	H	H	H	H	B	B	B	B	B	B	B	B	B	B	H	H	H	H	H	H	H	H	B	B	B	B	B	H	H	H	H	H	H	H	B	H	B	B	H	H
Male meiosis	Control	H	H	H	H	H	H	H	H	H	H	H	H	B	B	B	B	B	B	B	B	B	H	B	B	B	H	H	H	H	H	H	H	H	H	H	H	H	H	H	H	H	H	H	H	H	H	H	B
Male meiosis	Control	H	H	H	H	H	H	H	H	H	H	H	B	B	B	B	B	B	B	B	H	H	H	H	H	H	H	H	H	H	H	H	H	H	H	B	B	B	B	B	B	B	B	B	B	B	B	H	H
Male meiosis	Control	H	H	H	H	H	H	B	B	B	B	B	B	H	H	H	H	H	H	H	H	H	H	H	H	H	B	B	H	H	H	H	H	H	H	B	H	B	B	B	B	B	B	B	B	B	B	.	H
Male meiosis	Control	H	H	H	H	B	B	B	B	B	B	B	B	B	B	B	B	B	B	B	B	B	H	H	H	H	H	H	H	H	H	H	H	H	H	H	H	H	H	H	H	H	H	H	H	B	B	H	H
Male meiosis	Control	H	H	H	H	H	H	H	H	H	H	H	H	H	H	H	H	H	H	H	H	H	H	H	H	B	B	B	H	H	H	B	B	B	B	B	B	B	B	B	B	B	B	B	B	H	H	H	H
Male meiosis	Control	H	H	H	H	H	H	H	H	H	H	H	H	H	H	H	H	H	H	H	H	H	H	B	B	B	B	B	H	H	H	H	H	H	H	H	H	H	H	H	H	H	H	H	H	H	H	H	B
Male meiosis	Control	B	H	H	H	H	H	H	H	H	H	H	H	H	H	H	H	H	H	H	H	H	B	B	B	B	H	H	H	H	H	H	H	H	H	H	H	H	H	H	H	H	H	H	H	H	H	H	H
Male meiosis	Control	B	B	B	B	B	B	B	B	B	.	B	B	B	B	B	B	B	B	B	B	B	H	H	H	B	H	H	B	B	B	B	B	B	B	B	H	H	H	H	H	H	H	B	H	B	B	B	H
Male meiosis	Control	B	B	B	B	B	B	B	B	B	B	B	B	B	B	B	B	B	B	B	B	B	H	H	H	B	B	B	H	H	H	H	H	H	H	H	H	H	H	H	H	H	H	H	H	H	H	.	H
Male meiosis	Control	H	H	H	H	H	H	H	H	H	H	H	H	B	B	B	B	B	B	B	B	B	B	B	B	B	B	B	H	H	H	H	H	H	H	H	H	H	H	H	H	H	H	H	H	H	H	H	H
Male meiosis	Control	H	H	H	H	H	H	B	B	B	B	B	B	B	B	B	B	B	B	B	B	B	H	H	H	B	B	B	H	H	H	B	B	B	B	B	H	H	H	H	H	H	H	B	H	H	H	H	H
Male meiosis	Control	B	B	B	B	B	B	B	B	B	B	B	B	B	B	B	B	B	B	B	B	B	H	H	H	B	B	B	H	H	H	H	H	H	B	B	H	H	H	H	H	H	H	B	H	B	B	H	H
Male meiosis	Control	H	H	H	H	H	H	H	H	H	H	H	H	B	B	B	B	B	B	B	B	B	B	B	B	B	B	B	H	H	H	B	B	B	B	B	B	B	B	B	B	B	B	B	B	B	B	B	B
Male meiosis	Control	H	H	H	H	H	H	H	H	H	H	H	H	B	B	B	B	B	B	B	B	B	H	H	H	H	H	H	H	H	H	H	H	H	H	H	H	H	H	H	H	H	H	B	H	B	B	H	H
Male meiosis	Control	H	H	H	H	H	H	H	H	H	H	H	H	B	B	B	B	B	B	.	B	B	H	H	H	B	B	B	H	H	H	H	H	.	B	B	H	H	H	H	H	H	H	B	H	B	B	H	B
Male meiosis	Control	H	H	H	H	H	H	H	H	H	H	H	H	B	B	B	B	B	B	B	B	B	B	B	B	B	B	B	H	H	H	H	H	H	H	H	H	H	H	H	H	B	B	B	B	B	B	H	H
Male meiosis	Control	H	B	B	B	B	B	B	B	B	B	B	B	B	B	B	B	B	B	B	B	B	B	B	B	B	B	B	H	H	B	B	B	B	B	B	B	B	B	B	B	B	B	B	B	B	B	H	B
Male meiosis	Control	B	B	B	B	B	B	B	B	B	B	B	B	H	H	H	H	H	H	H	H	H	H	H	H	H	H	H	H	H	H	H	H	H	H	H	H	H	H	H	H	H	H	B	H	H	H	H	H
Male meiosis	Control	B	B	B	H	H	H	H	H	H	H	H	H	H	H	H	H	H	H	H	H	H	H	H	H	H	H	H	H	H	H	B	B	B	B	B	B	B	B	B	B	B	B	B	B	B	B	B	B
Male meiosis	Control	B	B	B	B	B	B	H	H	H	H	H	H	B	B	B	B	B	B	B	B	B	H	H	H	B	H	H	B	B	B	H	H	H	H	H	H	H	H	H	H	H	H	H	H	B	B	B	B
Male meiosis	Control	B	B	B	B	B	B	B	H	H	H	H	H	H	H	H	H	H	H	H	H	H	H	H	H	B	B	B	B	B	B	H	H	H	B	B	H	H	H	H	H	H	H	B	H	B	B	H	B
Male meiosis	Control	B	B	B	B	H	H	H	H	H	H	H	H	B	B	B	B	B	B	B	B	B	H	H	H	B	B	B	H	H	B	B	B	B	B	B	H	H	H	H	H	H	H	H	H	H	H	H	B
Male meiosis	Control	H	B	B	B	B	B	B	B	B	B	B	B	H	H	H	H	H	H	H	H	H	H	H	H	H	B	B	H	H	.	B	B	B	B	B	B	B	B	B	B	B	B	B	B	B	B	B	B
Male meiosis	Control	H	H	H	H	H	H	H	H	H	H	H	H	B	B	B	B	B	B	B	B	B	H	H	H	H	H	H	H	H	H	H	H	H	H	H	H	H	H	H	H	H	H	H	H	H	H	H	H
Male meiosis	Control	H	H	B	B	B	B	B	B	B	B	B	B	B	B	B	B	B	B	B	B	B	H	H	H	H	H	H	B	B	H	H	H	H	H	H	H	H	H	H	H	H	H	H	H	H	H	H	B
Male meiosis	Control	H	H	H	H	H	H	H	H	H	H	H	H	B	B	B	B	B	B	B	B	B	H	H	H	B	B	B	H	H	H	B	B	B	B	B	B	B	B	B	B	B	B	B	B	B	B	H	H
Male meiosis	Control	B	B	B	B	B	B	H	H	H	H	H	H	H	H	H	H	H	H	H	H	H	H	H	H	H	H	H	H	H	H	B	B	B	B	B	B	B	B	B	B	B	B	B	B	B	B	B	B
Male meiosis	Control	H	H	H	H	H	H	B	B	B	B	B	B	B	B	B	B	B	B	B	B	B	B	H	H	H	H	H	H	H	H	B	B	B	B	B	H	H	H	H	H	H	H	H	H	H	H	H	H
Male meiosis	Control	H	H	H	H	H	H	H	H	H	H	H	H	B	B	B	B	B	B	B	B	B	H	H	H	H	H	H	H	H	H	H	H	H	H	H	H	H	H	H	H	H	H	H	H	H	H	H	B
Male meiosis	Control	B	B	B	B	B	B	B	H	H	H	H	H	B	B	B	B	B	B	B	B	B	H	H	H	B	B	B	B	B	B	H	H	H	H	H	H	H	H	H	H	H	H	H	H	H	H	H	H
Male meiosis	Control	B	B	B	B	B	B	B	B	B	B	B	B	H	H	H	H	H	H	H	H	H	B	B	B	B	B	B	H	H	H	H	H	H	H	B	H	H	H	H	H	H	H	B	H	B	B	H	H
Male meiosis	Control	H	H	H	H	H	H	H	H	H	H	H	H	B	B	B	B	B	B	B	B	B	B	B	B	B	B	B	H	H	H	B	B	B	B	B	H	B	B	B	B	B	B	B	B	B	B	B	H
Male meiosis	Control	B	B	H	H	H	H	H	H	H	H	H	H	B	B	B	B	B	B	B	B	B	B	B	B	B	B	B	B	B	B	B	B	B	B	B	B	B	B	B	B	B	B	B	B	B	B	B	H
Male meiosis	Control	B	B	B	B	H	H	H	H	H	H	H	H	B	B	B	B	B	B	B	B	B	B	B	B	B	B	H	H	H	H	B	B	B	B	B	B	B	B	B	B	B	B	B	B	B	B	H	B
Male meiosis	Control	H	H	H	.	H	H	H	H	H	H	H	H	H	H	H	H	H	H	H	H	H	H	B	B	B	B	B	H	H	H	H	H	H	B	B	H	H	H	H	H	H	H	B	H	B	B	H	H
Male meiosis	Control	B	B	B	H	H	H	H	H	H	H	H	H	H	H	H	H	H	H	H	H	H	H	H	H	H	H	H	H	H	H	B	B	B	B	B	B	B	B	B	B	B	B	B	B	B	B	B	H
Male meiosis	Control	B	H	H	H	H	H	H	H	H	H	H	H	H	H	H	H	H	H	H	H	H	H	H	H	H	H	H	H	H	H	H	H	H	H	H	B	B	B	B	B	B	B	B	B	B	B	B	H
Male meiosis	Control	B	B	B	B	B	B	B	B	B	B	B	B	B	B	B	B	B	B	B	B	B	B	B	B	B	H	H	H	H	H	B	B	B	B	B	H	H	H	H	H	H	H	B	H	B	B	H	H
Male meiosis	Control	B	B	B	H	H	H	H	H	H	H	H	H	B	B	B	B	B	B	.	B	B	H	H	H	B	B	B	H	H	.	H	H	H	H	H	B	B	B	B	B	B	B	B	B	B	B	B	B
Male meiosis	Control	B	B	B	B	B	B	B	B	B	B	B	B	H	H	H	H	H	H	H	H	H	H	H	H	H	H	H	H	H	H	H	H	H	H	H	H	H	H	H	H	H	H	H	H	H	H	H	H
Male meiosis	Control	H	B	B	B	B	B	B	B	B	B	B	B	H	H	H	H	H	H	H	H	H	H	H	H	H	H	H	H	H	H	B	B	B	B	H	H	H	H	H	H	H	H	B	H	B	B	H	B
Male meiosis	Control	B	B	B	H	H	H	H	H	H	H	H	H	B	B	B	B	B	B	B	B	B	H	H	H	B	H	H	B	B	B	B	B	B	B	B	B	B	B	B	B	B	B	B	B	B	B	B	H
Male meiosis	Control	H	H	H	H	H	H	B	B	B	B	B	B	B	B	B	B	B	B	B	B	B	H	H	H	B	B	B	H	H	H	B	B	B	H	H	H	H	H	H	H	H	H	H	H	H	H	H	B
Male meiosis	Control	B	B	B	B	B	B	B	B	B	B	B	B	B	B	B	B	B	B	B	B	B	H	H	H	B	H	H	H	H	H	H	H	H	H	B	B	B	B	B	B	B	B	B	B	B	B	B	B
Male meiosis	Control	B	B	B	B	B	B	B	B	B	B	B	B	B	B	B	B	B	B	B	B	B	H	H	H	H	H	H	B	B	B	H	H	H	B	B	B	B	B	B	B	B	B	B	B	B	B	B	H
Male meiosis	Control	H	B	B	B	B	B	B	B	B	B	B	H	H	H	H	H	H	H	H	H	H	H	H	H	H	H	H	H	H	H	B	B	B	B	B	B	B	B	H	H	H	H	H	H	H	H	H	H
Male meiosis	Control	B	B	B	B	B	B	B	B	B	B	B	B	B	B	B	B	B	B	B	B	B	H	H	B	B	B	B	B	B	B	H	H	H	H	H	H	H	H	H	H	H	H	H	H	H	H	H	H
Male meiosis	Control	B	B	B	B	H	H	H	H	H	H	H	H	H	H	H	H	H	H	H	H	H	H	H	H	H	B	B	H	H	H	H	H	H	H	B	H	H	H	H	H	H	H	B	H	B	B	H	B
Male meiosis	Control	H	H	H	H	H	H	H	H	B	B	B	B	B	B	B	B	B	B	B	B	B	B	H	H	H	H	H	H	H	H	H	H	B	B	B	H	H	H	H	H	H	H	B	H	B	B	H	B
Male meiosis	Control	B	B	B	B	B	B	B	B	B	B	B	H	B	B	B	B	B	B	B	B	B	B	B	B	B	B	B	H	H	H	B	B	B	B	B	B	B	B	B	B	B	B	B	B	B	B	H	H
Male meiosis	Control	H	H	H	H	H	H	H	H	H	B	B	B	H	H	H	H	H	H	H	H	H	H	H	H	H	H	H	H	H	H	B	B	B	B	B	B	B	B	B	B	B	B	B	B	B	B	B	H
Male meiosis	Control	H	H	B	B	B	B	B	B	B	B	B	B	H	H	H	H	H	H	H	H	H	H	H	H	B	B	B	B	B	B	B	B	B	B	B	B	B	B	B	B	B	B	B	B	B	B	H	B
Male meiosis	Control	B	B	B	B	B	H	H	H	H	H	H	H	B	B	B	B	B	B	B	B	B	H	H	H	H	H	H	H	H	H	B	B	H	H	H	H	H	H	H	H	H	H	H	H	H	H	H	B
Male meiosis	Control	H	H	H	H	H	B	B	.	H	H	H	H	H	H	H	H	H	H	H	H	H	H	H	H	B	B	B	H	H	H	B	B	B	B	B	B	B	B	H	H	H	H	H	H	H	H	H	B
Male meiosis	Control	B	B	B	B	B	B	H	H	H	H	H	H	B	B	B	B	B	B	B	B	B	B	B	B	B	B	B	H	H	H	B	B	B	B	B	H	H	H	H	H	H	H	B	H	B	B	H	H
Male meiosis	Control	B	H	H	H	H	H	H	H	H	H	H	B	B	B	B	B	B	B	B	B	B	H	H	H	B	H	H	B	B	B	H	B	B	B	B	H	H	H	H	H	H	H	B	H	B	B	H	B
Male meiosis	Control	H	H	H	H	H	H	H	H	H	H	H	H	B	B	B	B	B	B	B	B	B	B	H	H	H	H	H	B	B	B	H	H	H	H	H	H	H	H	H	H	H	H	H	H	H	H	H	B
Male meiosis	Control	B	B	B	B	B	B	B	B	B	B	B	B	B	B	B	B	B	B	B	B	B	H	B	B	B	B	B	H	H	B	H	H	.	H	H	H	.	H	H	H	H	H	H	H	H	B	H	H
Male meiosis	Control	H	H	H	.	H	H	H	H	B	B	B	B	H	H	H	H	H	H	H	H	H	H	H	H	H	H	H	H	H	H	B	B	B	B	B	H	H	H	H	H	H	H	B	H	B	B	H	H
Male meiosis	Control	H	H	H	H	H	H	H	H	H	H	H	H	B	B	B	B	B	B	B	B	B	B	B	B	B	B	B	B	B	B	H	H	H	H	H	H	H	H	H	H	H	H	H	H	H	H	H	B
Male meiosis	Control	H	H	.	B	B	B	B	B	B	B	B	B	H	H	H	H	H	H	H	H	H	H	H	H	H	H	H	B	B	B	H	H	H	H	H	H	H	H	H	H	H	H	H	H	H	H	H	B
Male meiosis	Control	B	B	B	B	B	B	B	B	B	B	B	B	B	B	B	B	B	B	B	B	B	H	H	H	B	H	H	H	H	H	H	H	H	H	B	B	B	B	B	B	B	B	B	B	B	B	B	B
Male meiosis	Control	H	H	H	H	H	H	H	H	H	H	H	H	H	H	H	H	H	H	H	H	H	.	H	H	H	H	H	B	B	.	B	B	B	B	.	B	B	B	B	B	B	B	B	B	B	B	B	H
Male meiosis	Control	H	H	H	H	H	H	H	H	B	B	B	B	B	B	B	B	B	B	B	B	B	H	B	B	B	B	B	H	H	H	B	B	B	B	B	B	B	B	B	B	B	B	B	B	B	B	H	B
Male meiosis	Control	B	B	B	B	B	B	B	B	B	B	B	B	B	B	B	B	B	B	B	B	B	B	B	B	B	B	B	B	B	B	B	B	B	B	B	H	H	H	H	H	H	H	B	H	B	B	H	H
Male meiosis	Control	H	B	B	B	B	B	B	B	B	B	B	B	H	H	H	H	H	H	H	H	H	H	B	B	B	B	B	B	B	B	B	B	B	B	B	B	B	B	B	B	B	B	B	B	B	B	B	H
Male meiosis	Control	H	H	H	H	H	H	H	H	H	H	H	H	B	B	B	B	B	B	B	B	B	B	B	B	B	B	B	H	H	H	B	B	B	B	B	B	B	B	B	B	B	B	B	B	B	B	B	H
Male meiosis	Control	B	B	B	B	B	B	B	B	B	B	B	B	H	H	H	H	H	H	H	H	H	H	H	H	H	H	H	H	H	H	B	B	B	B	B	H	H	H	H	H	H	H	H	H	H	H	H	H
Male meiosis	Control	B	H	H	H	H	H	H	H	H	H	H	H	B	B	B	B	B	B	B	B	B	H	H	H	B	B	B	B	B	B	B	B	B	B	B	H	H	H	H	H	H	H	B	H	B	B	H	B
Male meiosis	Control	B	B	B	B	B	B	B	B	B	B	B	B	B	B	B	B	B	B	B	B	B	H	H	H	B	B	B	B	B	B	B	B	B	B	B	H	H	H	H	H	H	H	H	H	H	H	H	B
Male meiosis	Control	H	H	B	B	B	B	B	B	B	B	B	B	H	H	H	H	H	H	H	H	H	H	H	H	H	H	H	H	H	H	H	H	H	H	H	H	H	H	H	H	H	H	H	H	H	H	H	B
Male meiosis	Control	H	H	H	H	H	H	H	H	H	H	H	H	B	B	B	B	B	B	B	B	B	B	B	B	B	B	B	H	H	H	B	B	B	B	B	H	H	H	H	H	H	H	B	H	B	B	B	B
Male meiosis	Control	H	H	H	H	H	H	H	H	H	H	H	H	B	B	B	B	B	B	B	B	B	H	H	H	B	H	H	H	H	H	H	H	H	H	H	H	H	H	H	H	H	H	H	H	H	H	H	B
Male meiosis	Control	B	B	B	B	B	B	B	B	B	B	B	B	H	H	H	H	H	H	H	H	H	H	B	B	B	B	B	B	B	B	H	H	H	B	B	H	H	H	H	H	H	H	B	H	B	B	H	B
Male meiosis	Control	B	H	H	H	H	H	H	H	H	H	H	H	B	B	B	B	B	B	B	B	B	B	B	B	B	B	B	H	H	H	H	H	H	H	H	H	H	H	H	H	H	H	H	H	H	H	H	H
Male meiosis	Control	B	B	H	H	H	H	H	H	H	H	H	H	H	H	H	H	H	H	H	H	H	H	H	H	H	H	H	H	H	H	H	H	H	H	H	H	H	H	H	H	H	H	H	H	B	B	B	H
Male meiosis	Control	B	B	B	B	B	B	B	B	B	B	B	B	H	H	H	H	H	H	H	H	H	H	H	H	H	H	H	B	B	B	B	B	B	B	B	H	H	H	H	H	H	H	B	H	B	B	B	H
Male meiosis	Control	H	H	H	H	H	H	H	H	H	H	H	H	B	B	B	B	B	B	B	B	B	H	H	H	H	H	H	H	H	H	B	B	B	B	B	B	B	B	B	B	B	B	B	B	B	B	B	B
Male meiosis	Control	H	H	H	H	H	H	H	H	H	H	H	H	B	B	B	.	B	B	B	B	B	B	B	B	B	.	B	H	H	H	B	B	B	B	B	B	B	B	B	B	B	B	B	B	B	B	B	H
Male meiosis	Control	H	H	B	B	B	B	B	B	B	B	B	B	B	B	B	B	B	B	B	B	B	H	H	H	H	H	H	H	H	H	B	B	B	B	B	H	H	H	H	H	H	H	B	H	B	B	H	B
Male meiosis	Control	B	B	B	B	B	B	B	B	B	B	B	B	B	B	B	B	B	B	B	B	B	H	H	H	B	H	H	H	H	H	B	B	B	B	B	H	H	H	H	H	H	H	B	H	B	B	H	H
Male meiosis	Control	B	B	B	B	B	B	B	B	B	B	B	B	H	H	H	H	H	H	H	H	H	H	H	H	H	H	H	H	H	H	B	B	.	B	B	B	B	B	B	B	B	B	B	B	B	B	H	B
Male meiosis	Control	H	H	H	H	H	H	H	H	H	H	H	H	B	B	B	B	B	B	B	B	B	H	H	H	H	H	H	H	H	H	H	H	H	H	H	H	H	H	H	H	H	H	H	H	H	H	H	B
Male meiosis	Control	H	H	H	H	H	H	H	H	H	H	H	H	B	B	B	B	B	B	B	B	B	B	B	B	B	B	B	B	B	B	B	B	B	B	B	H	H	H	H	H	H	H	B	H	B	B	H	H
Male meiosis	Control	B	B	B	B	B	B	B	B	B	B	B	B	B	B	B	B	B	B	B	B	B	H	H	H	B	B	B	H	H	B	B	B	B	B	B	B	B	B	B	B	B	B	B	B	B	B	B	H
Male meiosis	Control	H	H	H	H	H	H	H	B	B	B	B	B	B	B	B	B	B	B	B	B	B	B	H	H	B	B	B	B	B	B	H	H	H	H	H	H	H	H	H	H	H	H	H	H	H	H	H	H
Male meiosis	Control	H	H	H	H	H	B	B	B	B	B	B	B	B	B	B	B	B	B	B	B	B	B	H	H	B	B	B	B	B	B	H	H	H	H	H	H	H	H	H	H	H	H	H	H	H	H	H	H
Male meiosis	Control	H	H	H	H	H	B	B	B	B	B	B	B	B	B	B	B	B	B	B	B	B	H	H	H	H	H	H	H	H	H	B	B	B	B	B	H	H	H	H	H	H	H	B	H	B	B	H	H
Male meiosis	Control	B	B	B	B	B	B	B	B	B	B	B	B	H	H	H	H	H	H	H	H	H	H	H	H	H	H	H	H	H	H	B	B	B	H	H	H	H	H	H	H	H	H	H	H	H	H	H	H
Male meiosis	Control	B	B	B	B	B	B	B	B	B	B	B	B	H	H	H	H	H	H	H	H	H	H	H	H	H	H	H	H	H	H	B	B	B	B	B	H	H	H	H	H	H	H	B	H	B	B	H	H
Male meiosis	Control	H	H	H	B	B	B	B	B	B	B	B	B	B	B	B	B	B	B	B	B	B	H	H	H	B	B	B	H	H	H	H	H	H	H	H	H	H	H	H	H	H	H	H	H	H	H	H	B
Male meiosis	Control	H	H	H	H	H	H	H	H	H	H	H	H	B	B	B	B	B	B	B	B	B	B	H	H	H	H	H	H	H	H	H	H	H	H	H	H	H	H	H	H	H	H	H	H	H	H	.	B
Male meiosis	Control	H	H	H	H	H	H	H	H	H	H	H	H	B	B	B	B	B	B	B	H	H	H	H	H	H	H	H	H	H	H	B	B	B	B	B	B	B	B	B	B	B	B	B	B	B	B	B	B
Male meiosis	Control	H	H	H	H	H	H	H	H	H	H	H	H	B	B	B	B	B	B	B	B	B	B	B	B	B	B	B	H	H	B	B	B	B	B	B	B	B	B	B	B	B	B	B	B	B	B	B	H
Male meiosis	Control	B	B	B	B	B	B	H	H	H	H	H	H	B	B	B	B	B	B	B	B	B	H	H	H	B	B	B	H	H	H	B	H	H	H	H	H	H	H	H	H	H	H	H	H	H	H	H	B
Male meiosis	Control	B	B	B	B	.	B	B	B	B	B	B	B	B	B	B	B	B	B	B	B	B	H	B	H	H	H	H	B	B	B	B	B	B	B	B	H	H	H	H	H	H	H	B	H	B	B	H	H
Male meiosis	Control	H	H	H	H	H	H	H	H	H	H	H	H	B	B	B	B	B	B	B	B	B	H	H	H	H	H	H	H	H	H	H	H	B	B	B	H	H	H	H	H	H	H	B	H	B	B	H	B
Male meiosis	Control	H	H	B	B	B	B	B	B	B	B	B	B	B	B	B	B	B	B	B	B	B	H	H	H	H	H	H	H	H	H	B	B	B	H	H	H	H	H	H	H	H	H	H	H	H	H	H	B
Male meiosis	Control	H	H	H	H	H	H	H	H	H	H	H	H	H	H	H	H	H	H	H	H	H	H	H	H	H	H	H	H	H	H	H	H	H	B	B	B	B	B	B	B	B	B	B	B	B	B	H	H
Male meiosis	Control	H	H	H	H	H	H	H	H	B	B	B	B	B	B	B	B	B	B	B	B	B	B	B	B	B	B	B	B	B	B	H	H	B	B	B	H	H	H	H	H	H	H	B	H	B	B	H	H
Male meiosis	Control	H	H	H	H	H	H	H	H	H	H	H	H	B	B	B	B	B	B	B	B	B	B	H	H	H	H	H	H	H	H	H	H	H	H	H	H	H	H	H	H	H	H	H	H	H	H	H	H
Male meiosis	Control	B	B	B	B	B	B	B	B	B	B	B	B	B	B	B	B	B	B	B	B	B	H	H	H	B	B	B	B	B	B	B	B	H	H	H	H	H	H	H	H	H	H	H	H	H	H	H	B
Male meiosis	Control	B	B	B	B	B	B	B	B	B	B	B	B	B	B	B	B	B	B	B	B	B	B	B	B	B	B	B	H	H	H	B	B	.	B	B	B	B	B	B	B	B	B	B	B	B	B	B	B
Male meiosis	Control	B	B	B	B	B	B	B	B	H	H	H	H	B	B	B	B	B	B	B	B	B	H	H	H	B	B	B	H	H	H	H	H	H	H	B	H	H	H	H	H	H	H	B	H	B	B	H	B
Male meiosis	Control	H	H	H	.	H	H	H	B	B	B	B	B	H	H	H	H	H	H	H	B	B	H	H	H	B	B	B	H	H	H	B	B	B	H	H	H	H	H	H	H	H	H	H	H	H	H	H	B
Male meiosis	Control	B	B	B	B	B	B	B	B	B	B	B	B	B	B	B	B	B	B	B	B	B	H	H	H	B	B	B	B	B	H	H	H	H	H	H	H	H	H	H	H	H	H	H	H	H	H	H	H
Male meiosis	Control	B	B	H	H	H	H	H	H	H	H	H	H	B	B	B	B	B	B	B	B	B	H	H	H	B	B	B	H	H	H	B	B	H	H	H	H	H	H	H	H	H	H	H	H	H	H	H	B
Male meiosis	Control	.	.	.	.	.	.	.	.	.	.	.	.	.	.	.	.	.	.	.	.	H	.	.	.	.	.	.	.	.	.	.	.	.	.	.	.	.	.	.	.	.	.	.	.	.	.	.	.
Male meiosis	Control	H	B	B	B	B	B	B	B	B	B	B	H	H	H	H	H	H	H	H	H	H	H	H	H	B	B	B	B	B	B	H	H	H	H	H	H	H	H	H	H	H	H	H	H	H	H	H	B
Male meiosis	Heat Stresss	B	B	B	B	B	B	B	B	B	B	B	B	H	H	H	H	H	H	H	H	H	H	H	H	H	H	H	H	H	H	H	H	H	H	H	H	H	H	H	H	H	H	H	H	H	H	H	H
Male meiosis	Heat Stresss	B	B	B	B	B	B	B	B	B	B	B	B	B	B	B	B	B	B	B	B	B	B	B	B	B	B	B	H	H	H	H	H	B	B	B	B	B	B	B	B	B	B	B	B	B	B	B	B
Male meiosis	Heat Stresss	B	B	B	B	B	B	B	B	B	B	B	B	B	B	H	B	B	B	B	B	B	B	B	B	B	B	H	H	H	H	H	H	H	H	H	H	H	H	H	H	H	H	H	H	H	H	H	B
Male meiosis	Heat Stresss	H	H	H	.	H	H	H	H	H	H	H	H	H	H	H	H	H	H	H	H	H	H	H	H	H	H	H	H	H	H	H	H	H	B	B	B	B	B	B	B	B	B	B	B	B	B	B	H
Male meiosis	Heat Stresss	H	H	H	H	H	H	H	H	H	H	H	H	B	B	B	B	B	B	B	B	B	B	H	H	H	H	H	H	H	H	H	H	H	B	B	B	B	B	B	B	B	B	B	B	B	B	B	B
Male meiosis	Heat Stresss	H	H	H	H	H	H	H	H	H	H	H	H	B	B	B	B	B	B	B	B	B	B	B	B	B	H	H	B	B	B	H	H	H	H	H	H	H	H	H	H	H	H	H	H	H	H	H	H
Male meiosis	Heat Stresss	H	H	H	H	H	H	H	H	H	H	H	B	H	H	H	H	H	H	H	H	H	B	B	B	B	B	B	H	H	H	B	B	B	H	H	H	H	H	H	H	H	H	H	H	H	H	B	B
Male meiosis	Heat Stresss	H	H	H	H	H	H	H	H	H	H	H	H	B	B	B	B	B	B	B	B	B	B	B	B	B	B	B	H	H	H	H	B	B	B	B	H	H	H	H	H	H	H	B	H	B	B	H	H
Male meiosis	Heat Stresss	B	B	B	B	B	B	B	B	B	B	B	B	H	H	H	H	H	H	H	H	H	H	H	H	H	H	H	H	H	H	H	H	H	H	H	H	H	H	H	H	H	H	H	H	H	B	B	H
Male meiosis	Heat Stresss	H	H	B	B	B	B	B	B	B	B	B	B	H	H	H	H	H	H	H	H	H	H	H	H	H	H	H	H	H	H	H	H	H	H	H	H	H	H	H	H	H	H	H	H	H	H	H	H
Male meiosis	Heat Stresss	H	H	B	B	B	B	B	B	B	B	B	B	B	B	B	B	B	B	B	B	B	B	H	H	H	H	H	B	B	B	H	H	H	H	H	H	H	H	H	H	H	H	B	B	B	H	H	H
Male meiosis	Heat Stresss	H	H	H	H	B	B	B	B	B	B	B	H	H	H	H	H	H	H	H	H	H	H	B	B	B	B	B	H	H	H	H	H	H	H	H	H	H	H	H	H	H	H	H	H	H	H	H	B
Male meiosis	Heat Stresss	H	H	B	B	B	B	B	B	B	B	B	B	B	B	B	B	B	B	B	B	B	H	H	H	H	H	H	H	H	H	H	H	H	B	B	B	B	B	B	B	B	B	B	B	B	B	B	B
Male meiosis	Heat Stresss	B	B	H	H	H	H	H	H	H	H	H	H	H	H	H	H	H	H	H	H	H	H	B	B	B	B	B	H	H	H	H	B	B	B	B	H	H	H	H	H	H	H	B	H	.	.	B	B
Male meiosis	Heat Stresss	H	H	H	H	H	H	H	H	H	H	B	B	H	H	H	H	H	H	H	H	H	H	H	H	H	H	H	H	H	H	H	H	H	B	B	B	B	B	B	B	B	B	B	B	B	B	B	H
Male meiosis	Heat Stresss	H	B	B	B	B	B	B	B	B	B	B	B	B	B	B	B	B	B	B	B	B	B	B	B	B	B	B	H	H	H	H	H	H	H	H	H	H	H	H	H	H	H	H	H	H	H	H	B
Male meiosis	Heat Stresss	B	B	B	B	B	B	B	B	B	B	B	B	H	H	H	H	H	H	H	H	H	H	H	H	H	H	H	B	B	H	H	H	H	B	B	B	B	B	B	B	B	B	B	B	B	B	B	H
Male meiosis	Heat Stresss	H	H	H	H	H	H	B	B	B	B	B	B	H	H	H	H	H	H	H	H	H	H	H	H	H	H	H	B	B	B	B	B	B	B	B	B	B	B	B	B	B	B	B	B	B	B	B	B
Male meiosis	Heat Stresss	H	H	H	H	H	H	H	H	H	H	H	H	H	H	H	H	H	H	H	H	H	H	H	H	H	H	H	H	H	B	B	B	B	B	H	H	H	H	H	H	.	H	H	H	H	H	H	B
Male meiosis	Heat Stresss	B	B	B	B	B	B	B	B	B	B	B	B	B	B	B	B	B	B	B	B	B	B	B	H	H	B	B	H	H	.	H	H	H	H	H	H	H	H	H	H	H	H	H	H	H	H	H	B
Male meiosis	Heat Stresss	B	B	H	H	H	H	H	H	H	H	H	H	H	H	H	H	H	H	H	H	H	H	H	H	H	H	H	H	H	H	H	B	B	B	H	H	H	H	H	H	H	H	H	H	H	H	H	H
Male meiosis	Heat Stresss	H	H	H	H	B	B	B	B	B	B	B	B	H	H	H	H	H	H	H	H	H	H	H	B	B	B	B	H	H	H	H	H	H	H	H	H	H	H	H	H	H	H	H	H	H	H	H	B
Male meiosis	Heat Stresss	B	B	B	B	B	B	B	B	B	B	B	B	B	B	B	B	B	B	B	B	B	B	H	H	H	H	H	H	H	H	H	H	H	B	B	B	B	B	B	B	B	B	B	B	B	B	B	H
Male meiosis	Heat Stresss	H	B	B	B	B	B	B	B	B	B	H	H	H	H	H	H	H	H	H	H	H	B	B	B	B	B	B	H	H	H	B	B	B	H	H	H	H	H	H	H	H	H	H	H	H	H	H	H
Male meiosis	Heat Stresss	B	B	B	B	B	B	H	H	H	H	H	H	B	B	B	B	B	B	B	B	B	B	B	B	B	B	B	H	H	H	H	H	H	H	H	H	H	H	H	H	H	H	B	H	B	B	B	B
Male meiosis	Heat Stresss	B	H	H	H	H	H	H	H	H	H	H	H	H	H	H	H	H	H	H	H	H	B	B	B	B	B	B	H	H	H	H	B	B	B	H	H	H	H	H	H	H	H	H	H	H	H	H	B
Male meiosis	Heat Stresss	H	H	H	H	H	H	H	H	H	H	H	H	B	B	B	B	B	B	B	B	B	B	B	B	B	B	B	H	H	H	H	B	B	H	H	H	H	H	H	H	H	H	H	H	H	H	H	B
Male meiosis	Heat Stresss	B	B	B	B	B	B	B	B	B	B	B	B	H	H	H	H	H	H	H	H	H	H	B	B	B	B	B	H	H	H	H	H	H	H	H	H	H	H	H	H	H	H	H	H	H	H	H	H
Male meiosis	Heat Stresss	B	B	B	B	B	B	B	B	B	B	B	B	B	B	B	B	B	B	B	B	B	H	H	H	H	H	H	H	H	H	H	H	H	H	H	H	H	H	H	H	H	H	H	H	H	H	H	B
Male meiosis	Heat Stresss	H	H	H	H	H	B	B	B	B	B	B	B	H	H	H	H	H	H	H	H	H	H	H	H	H	H	H	H	H	H	H	H	H	H	H	H	H	H	H	H	H	H	H	H	H	H	H	H
Male meiosis	Heat Stresss	B	B	B	B	B	H	H	H	H	H	H	H	B	B	B	B	B	B	B	B	B	B	B	B	B	B	B	H	H	H	B	B	B	B	B	H	H	H	H	H	H	H	B	H	B	B	H	H
Male meiosis	Heat Stresss	H	H	H	.	H	H	H	H	H	H	H	H	H	H	H	H	H	H	H	H	H	H	H	H	H	H	H	H	H	H	H	H	H	H	H	H	H	H	H	H	H	H	H	H	H	H	H	H
Male meiosis	Heat Stresss	H	H	H	H	H	H	H	H	H	H	H	H	B	B	B	B	B	B	B	B	B	B	B	B	B	H	H	H	H	H	B	B	B	B	B	B	B	B	B	B	B	B	B	B	B	B	B	B
Male meiosis	Heat Stresss	H	H	H	H	H	H	H	H	H	H	H	H	H	H	H	H	H	H	H	H	H	H	H	H	H	H	H	H	H	.	H	B	B	B	B	H	H	H	H	H	H	H	B	H	B	B	B	H
Male meiosis	Heat Stresss	B	B	B	B	H	H	H	H	H	H	H	H	B	B	B	B	B	B	B	B	B	B	B	B	B	H	H	H	H	H	H	B	B	B	B	B	B	B	B	B	B	B	B	B	B	B	B	H
Male meiosis	Heat Stresss	H	H	H	H	H	H	H	H	H	H	H	H	H	H	H	H	H	H	H	H	H	H	H	H	H	H	H	B	B	B	B	B	B	B	B	H	H	H	H	H	H	H	H	H	H	H	H	B
Male meiosis	Heat Stresss	H	H	H	H	H	H	H	H	H	H	H	H	H	H	H	H	H	H	H	H	H	H	H	H	H	H	H	B	B	H	H	B	B	B	B	H	H	H	H	H	H	H	B	H	B	B	B	H
Male meiosis	Heat Stresss	H	H	H	H	H	H	H	H	H	H	H	H	B	B	B	B	B	B	B	H	H	H	H	H	H	H	H	H	H	H	H	B	B	B	B	H	H	H	H	H	H	H	B	H	B	B	B	H
Male meiosis	Heat Stresss	B	B	B	B	B	B	B	B	B	B	B	B	H	H	H	H	H	H	H	H	H	H	H	H	H	H	H	B	B	B	H	B	B	B	B	H	H	H	H	H	H	H	B	H	B	B	B	H
Male meiosis	Heat Stresss	B	B	B	B	H	B	B	B	B	B	B	B	H	H	H	H	H	H	H	H	H	H	H	H	H	H	H	H	H	H	H	.	H	H	H	H	H	H	H	H	H	H	H	H	H	H	H	B
Male meiosis	Heat Stresss	H	H	H	H	H	H	H	H	H	H	H	H	B	B	B	B	B	B	B	B	B	B	B	B	B	B	B	H	H	H	H	H	H	H	H	H	H	H	H	H	H	H	B	H	B	B	B	B
Male meiosis	Heat Stresss	B	B	B	B	B	B	B	B	B	B	B	B	H	H	H	H	H	H	H	H	H	H	H	H	H	B	B	H	H	H	B	B	B	B	B	B	B	B	B	B	B	B	B	B	B	B	B	H
Male meiosis	Heat Stresss	H	B	B	B	B	B	B	H	H	H	H	H	H	H	H	H	H	H	H	H	H	H	H	H	H	H	H	H	H	H	H	B	B	B	B	H	H	H	H	H	H	H	B	H	B	B	B	H
Male meiosis	Heat Stresss	B	B	B	B	B	B	B	B	B	B	B	B	B	B	B	B	B	B	B	B	B	B	B	B	B	H	H	H	H	H	H	B	B	B	B	H	H	H	H	H	H	H	H	H	H	H	H	B
Male meiosis	Heat Stresss	B	B	B	B	B	H	H	H	H	H	H	H	B	B	B	B	B	B	B	B	B	B	B	B	B	H	H	H	H	H	B	B	B	H	H	H	H	H	H	H	H	H	H	H	H	H	H	B
Male meiosis	Heat Stresss	H	H	H	H	H	H	H	H	H	H	B	B	B	B	B	B	B	B	B	B	B	B	B	B	B	B	B	H	H	H	H	H	H	H	H	H	H	H	H	H	H	H	B	H	B	B	B	B
Male meiosis	Heat Stresss	B	B	B	B	B	B	B	B	B	B	B	B	B	B	B	B	B	B	B	B	B	H	H	H	H	H	H	B	B	B	B	B	B	B	B	B	B	B	B	B	B	B	B	B	B	B	H	B
Male meiosis	Heat Stresss	B	B	B	B	H	H	H	H	H	H	H	H	B	B	B	B	B	B	B	.	B	B	H	H	H	H	H	B	B	B	H	H	H	B	B	H	H	H	H	H	H	H	B	H	B	B	B	B
Male meiosis	Heat Stresss	H	H	H	H	H	H	H	H	H	H	H	H	H	H	H	H	H	H	H	H	H	H	H	H	H	H	H	B	B	H	H	H	H	H	B	B	B	B	B	B	B	B	B	B	B	B	B	B
Male meiosis	Heat Stresss	H	B	B	B	B	B	B	B	B	B	B	B	H	H	H	H	H	H	H	H	H	H	H	H	H	B	B	H	H	H	B	B	B	B	B	B	B	B	B	B	B	B	B	B	B	B	B	B
Male meiosis	Heat Stresss	B	B	H	H	H	H	H	H	H	H	H	B	B	B	B	B	B	B	B	B	B	H	H	H	H	H	H	H	H	H	B	B	B	B	B	H	H	H	H	H	H	H	B	H	B	B	B	H
Male meiosis	Heat Stresss	B	B	B	H	H	H	H	H	H	H	H	H	H	H	H	H	H	H	H	H	H	H	H	H	H	H	H	H	H	H	B	B	B	B	B	H	H	H	H	H	H	H	H	H	H	H	H	B
Male meiosis	Heat Stresss	B	B	B	B	B	B	B	B	B	B	B	B	H	H	H	H	H	H	H	H	H	.	H	H	H	H	H	H	H	H	H	H	H	B	B	H	B	B	B	B	B	B	B	B	B	B	B	H
Male meiosis	Heat Stresss	B	B	B	B	B	B	B	B	B	B	B	B	B	B	B	B	B	B	B	B	B	B	B	B	B	B	B	H	H	H	B	B	B	H	H	H	H	H	H	H	H	H	H	H	H	H	H	B
Male meiosis	Heat Stresss	H	H	H	H	H	H	H	H	H	H	H	H	H	H	H	H	H	H	H	H	H	H	H	H	H	B	B	H	H	H	H	H	H	H	H	H	H	H	H	H	H	H	H	H	H	H	H	B
Male meiosis	Heat Stresss	B	B	B	B	B	B	B	B	B	B	B	B	B	B	B	B	B	B	B	B	B	B	B	H	H	H	H	H	H	H	H	H	H	H	H	H	H	H	H	H	H	H	H	H	H	H	H	B
Male meiosis	Heat Stresss	B	H	H	H	H	H	H	H	H	H	H	H	B	B	B	B	B	B	B	B	B	B	B	B	B	B	B	H	H	H	H	H	H	H	H	H	H	H	H	H	H	H	H	H	B	B	B	B
Male meiosis	Heat Stresss	H	H	H	H	H	H	H	H	H	H	H	H	B	B	B	B	B	B	B	B	B	B	B	B	B	H	H	B	B	B	H	H	H	H	H	H	H	H	H	H	H	H	H	H	H	H	H	B
Male meiosis	Heat Stresss	B	B	B	B	B	B	B	B	B	B	B	B	B	B	B	B	B	B	B	B	B	B	B	B	B	B	B	H	H	H	H	H	H	H	B	B	B	B	B	B	B	B	B	B	B	B	B	B
Male meiosis	Heat Stresss	H	H	H	H	H	H	H	H	H	H	H	H	H	H	H	H	H	H	H	H	H	H	H	H	H	H	H	B	B	B	B	B	B	B	B	.	H	H	H	H	H	H	B	H	B	B	B	B
Male meiosis	Heat Stresss	H	H	H	H	H	H	H	H	H	H	H	H	B	B	B	B	B	B	B	B	B	B	B	B	B	B	B	.	H	B	H	H	H	H	H	H	H	H	H	H	H	H	H	H	H	H	H	H
Male meiosis	Heat Stresss	B	B	B	B	B	B	H	H	H	H	H	H	B	B	B	B	B	B	B	B	B	B	B	B	B	B	B	H	H	H	H	H	H	H	H	H	H	H	H	H	H	H	H	H	H	H	H	H
Male meiosis	Heat Stresss	B	B	B	B	B	H	H	H	H	H	H	H	H	H	H	H	H	H	H	H	H	H	H	H	H	H	H	H	H	H	B	B	B	B	B	B	B	B	B	B	B	B	B	H	H	H	H	B
Male meiosis	Heat Stresss	B	B	B	B	B	B	B	B	B	B	B	B	B	B	B	B	B	B	B	B	B	B	B	B	B	B	B	H	H	H	H	H	H	H	H	H	H	H	H	H	H	H	H	H	H	H	H	H
Male meiosis	Heat Stresss	H	H	H	H	H	H	H	H	H	H	H	H	B	B	B	B	B	B	B	B	B	B	H	H	H	H	H	H	H	H	B	B	B	H	H	H	H	H	H	H	H	H	H	H	H	H	H	B
Male meiosis	Heat Stresss	H	H	H	H	H	H	H	H	H	H	H	H	B	B	B	B	B	B	B	B	B	B	B	B	B	B	B	H	H	H	H	H	H	H	H	H	H	H	H	H	H	H	H	H	H	H	H	H
Male meiosis	Heat Stresss	H	H	H	H	H	H	H	H	H	H	H	H	B	B	B	B	B	B	B	B	B	B	B	B	B	.	B	B	B	B	H	H	H	H	H	H	H	H	H	H	H	H	H	H	H	H	B	H
Male meiosis	Heat Stresss	H	H	H	H	H	H	H	H	H	H	B	B	B	B	B	B	B	B	B	B	B	B	B	B	B	B	B	H	H	H	H	H	H	H	H	H	H	H	H	H	H	H	H	H	H	H	B	B
Male meiosis	Heat Stresss	B	B	B	B	B	B	B	B	B	B	B	B	H	H	H	H	H	H	H	H	H	H	H	H	H	B	B	H	H	H	B	B	B	H	H	H	H	H	H	H	H	H	H	H	H	H	H	B
Male meiosis	Heat Stresss	H	H	H	H	H	H	B	B	B	B	B	B	H	H	H	H	H	H	H	H	H	H	H	H	H	H	H	B	B	B	H	H	H	H	H	H	H	H	H	H	H	H	H	H	H	H	H	H
Male meiosis	Heat Stresss	H	H	H	H	H	B	B	B	B	B	B	B	H	H	H	H	H	H	H	H	H	H	B	B	B	B	B	B	B	B	H	H	H	H	H	H	H	H	H	H	H	H	H	H	H	H	H	B
Male meiosis	Heat Stresss	H	H	B	B	B	B	B	B	B	B	B	B	H	H	H	H	H	H	H	H	H	H	H	H	H	H	H	H	H	H	H	H	H	H	H	H	B	B	B	B	B	B	B	B	B	B	B	H
Male meiosis	Heat Stresss	B	B	B	B	B	B	B	B	B	B	B	H	B	B	B	B	B	B	B	B	B	.	B	B	B	B	B	H	H	H	H	B	B	B	B	H	H	H	H	H	H	H	B	H	B	B	B	H
Male meiosis	Heat Stresss	H	H	H	H	H	B	B	B	B	B	B	B	B	B	B	B	B	B	B	B	B	B	B	B	B	B	B	H	H	H	H	H	H	H	H	H	H	H	H	H	H	H	H	H	H	H	H	B
Male meiosis	Heat Stresss	B	B	B	B	B	B	B	H	H	H	H	H	H	H	H	H	H	H	H	H	H	H	B	B	B	B	B	H	H	H	H	H	B	B	B	B	B	B	B	B	B	B	B	B	H	H	B	B
Male meiosis	Heat Stresss	H	H	H	H	H	H	H	H	B	B	B	B	B	B	B	B	B	B	B	B	B	B	H	H	H	H	H	H	H	H	H	H	H	H	H	H	H	H	H	H	H	H	H	H	H	H	H	H
Male meiosis	Heat Stresss	B	B	B	.	H	H	H	H	H	H	H	H	B	B	B	B	B	B	B	B	B	B	B	B	B	B	B	H	H	H	B	B	B	B	B	B	B	B	B	B	B	B	B	B	B	B	B	H
Male meiosis	Heat Stresss	H	H	H	H	H	H	H	H	B	B	B	B	B	B	B	B	B	B	B	B	B	B	B	B	B	B	B	H	H	H	H	H	H	H	B	B	B	B	B	B	B	B	B	B	B	B	B	B
Male meiosis	Heat Stresss	H	H	H	H	H	H	H	H	H	H	B	H	H	H	H	H	H	H	H	H	H	H	H	H	H	H	H	B	B	H	H	H	H	B	B	H	H	H	H	H	H	H	B	H	B	B	B	B
Male meiosis	Heat Stresss	H	H	H	H	H	H	H	H	H	H	H	H	H	H	H	H	H	H	H	H	H	H	B	B	B	B	B	H	H	H	B	B	B	B	B	B	B	B	B	B	B	B	B	B	B	B	B	H
Male meiosis	Heat Stresss	H	B	B	B	B	B	B	B	B	B	B	B	H	H	H	H	H	H	H	H	H	H	H	H	H	B	B	B	B	B	H	B	.	B	B	H	H	H	H	H	H	H	B	H	B	B	B	B
Male meiosis	Heat Stresss	B	B	B	B	B	B	B	B	B	B	B	H	H	H	H	H	H	H	H	B	B	B	B	B	B	B	B	H	H	H	H	B	B	B	B	B	B	B	B	B	B	B	B	B	B	B	B	B
Male meiosis	Heat Stresss	H	H	H	H	H	H	H	H	H	H	H	H	B	B	B	B	B	B	B	B	B	B	B	B	B	B	B	H	H	H	B	B	B	B	B	B	B	B	B	B	B	B	B	B	B	B	B	B
Male meiosis	Heat Stresss	H	H	H	H	H	H	H	H	H	H	H	H	B	B	B	B	B	B	B	B	B	B	B	B	B	B	B	H	H	H	H	H	H	B	B	H	H	H	H	H	H	H	B	H	B	B	B	H
Male meiosis	Heat Stresss	H	H	B	B	B	B	B	B	B	B	B	B	B	B	B	B	B	B	B	B	B	B	B	B	B	B	B	H	H	H	B	B	B	B	B	H	H	H	H	H	H	H	B	H	B	B	B	H
Male meiosis	Heat Stresss	B	B	B	B	B	B	B	B	B	B	H	H	B	B	B	B	B	B	B	B	B	B	B	B	B	B	H	H	H	H	H	H	B	B	B	B	B	B	B	B	B	B	B	B	B	B	B	B
Male meiosis	Heat Stresss	B	B	B	B	B	B	B	B	B	B	B	B	B	B	B	B	B	B	B	B	B	B	B	H	H	H	H	H	H	H	H	H	H	B	B	H	H	H	H	H	H	H	B	H	B	B	B	H
Male meiosis	Heat Stresss	B	B	B	B	H	H	H	H	H	H	H	H	B	B	B	B	B	B	B	B	B	B	B	B	B	B	B	H	H	H	B	B	B	H	H	H	H	H	H	H	H	H	H	H	H	H	H	B
Male meiosis	Heat Stresss	B	B	B	B	B	B	B	B	B	B	B	H	B	B	B	B	B	B	B	B	B	B	B	B	B	B	B	H	H	H	H	H	H	B	B	H	H	H	H	H	H	H	B	H	B	B	B	B
Male meiosis	Heat Stresss	B	B	H	H	H	H	H	H	H	H	H	H	H	H	H	H	H	H	H	H	H	H	H	H	H	H	H	B	B	B	B	B	B	B	B	B	B	B	B	B	B	B	B	B	B	B	B	B
Male meiosis	Heat Stresss	B	B	B	B	B	B	B	B	B	B	H	H	H	H	H	H	H	H	H	H	H	H	H	H	H	H	H	H	H	H	H	H	H	H	H	H	H	H	H	H	H	H	H	H	H	H	H	H
Male meiosis	Heat Stresss	B	B	B	B	B	B	B	H	H	H	H	H	B	B	B	B	B	B	B	B	B	B	H	H	H	H	H	H	H	H	H	H	H	H	H	B	B	B	B	B	B	B	B	B	B	B	B	B
Male meiosis	Heat Stresss	B	B	B	B	B	H	H	H	H	H	H	H	H	H	H	H	H	H	H	H	H	H	H	H	H	H	H	H	H	H	H	B	B	B	B	H	H	H	H	H	H	H	B	H	B	B	B	B
Male meiosis	Heat Stresss	H	H	H	H	B	B	B	B	B	.	B	B	H	H	H	H	H	H	H	H	H	H	H	H	H	B	B	H	H	H	H	H	H	H	B	B	B	B	B	B	B	B	B	B	B	B	B	H
Male meiosis	Heat Stresss	B	B	B	B	B	B	B	B	B	B	B	B	H	H	H	H	H	H	H	H	H	H	H	H	H	H	H	H	H	H	H	H	H	H	H	H	H	H	H	H	H	H	H	H	H	H	H	H
Male meiosis	Heat Stresss	B	B	B	B	B	B	B	B	B	B	B	B	H	H	H	H	H	H	H	H	H	H	B	B	B	B	B	B	B	B	H	H	B	B	B	B	B	B	B	B	B	B	B	B	B	B	B	H
Male meiosis	Heat Stresss	H	H	H	H	H	H	H	H	H	H	H	H	B	B	B	B	B	B	B	H	H	H	H	H	H	H	H	B	B	.	H	B	B	B	B	H	H	H	H	H	H	H	B	H	B	B	B	H
Male meiosis	Heat Stresss	H	H	H	H	B	B	B	B	B	B	B	B	B	B	B	B	B	B	B	B	B	B	B	B	B	H	H	H	H	H	B	H	H	H	H	H	H	H	H	H	H	H	H	H	H	H	H	B
Male meiosis	Heat Stresss	B	B	B	B	B	B	B	B	B	B	B	H	H	H	H	H	H	H	H	H	H	H	H	H	H	H	H	H	H	H	H	B	B	H	H	H	H	H	H	H	H	H	H	H	H	H	H	H
Male meiosis	Heat Stresss	B	B	B	B	B	B	B	B	B	B	B	B	H	H	H	H	H	H	H	H	H	H	H	H	H	B	B	H	H	H	H	H	H	H	H	H	H	H	H	H	H	H	H	H	H	H	B	H
Male meiosis	Heat Stresss	H	H	H	H	H	B	B	B	B	B	B	B	H	H	H	H	H	H	H	H	H	H	H	H	H	H	H	H	H	H	H	H	H	H	H	H	H	H	H	H	H	H	H	H	H	H	B	H
Male meiosis	Heat Stresss	H	H	H	H	H	H	H	H	B	B	B	B	B	B	B	B	B	B	B	B	B	B	B	B	B	B	B	H	H	H	H	H	H	H	H	H	H	H	H	H	H	H	H	H	H	H	B	H
Male meiosis	Heat Stresss	B	B	B	B	B	B	H	H	H	H	H	H	H	H	H	H	H	H	H	H	H	H	H	H	H	H	H	B	B	B	H	B	B	B	B	H	H	H	H	H	H	H	B	H	B	B	B	B
Male meiosis	Heat Stresss	H	H	B	B	B	B	B	B	B	B	B	B	H	H	H	H	H	H	H	H	H	H	H	H	H	H	H	H	H	H	B	B	B	B	B	B	B	B	B	B	B	B	B	H	H	H	H	H
Male meiosis	Heat Stresss	B	B	B	B	B	B	B	B	B	B	B	B	H	H	H	H	H	H	H	H	H	H	B	B	B	.	B	H	H	H	H	H	H	H	H	H	H	H	H	H	H	H	H	H	H	H	H	H
Male meiosis	Heat Stresss	H	B	B	B	B	B	B	B	B	B	B	B	B	B	B	B	B	B	B	B	B	B	B	B	B	B	B	B	B	B	H	H	H	B	B	H	H	H	H	H	H	H	B	H	B	B	B	H
Male meiosis	Heat Stresss	H	H	B	B	B	B	B	B	B	B	B	B	H	H	H	H	H	H	H	H	H	H	H	H	H	H	H	H	H	H	H	H	H	B	B	H	H	H	H	H	H	H	B	H	B	B	B	B
Male meiosis	Heat Stresss	B	B	B	B	B	B	H	H	H	H	H	H	H	H	H	H	H	H	H	H	H	H	H	H	H	B	B	H	H	H	H	H	H	H	H	H	B	B	B	B	B	B	B	B	B	B	B	H
Male meiosis	Heat Stresss	H	H	B	B	B	B	B	B	B	B	B	B	H	H	H	H	H	H	H	H	H	H	B	B	B	B	B	H	H	H	B	B	B	B	B	H	H	H	H	H	H	H	H	H	H	H	H	H
Male meiosis	Heat Stresss	H	H	B	B	B	B	B	B	B	B	B	B	H	H	H	H	H	H	H	B	B	B	B	B	B	B	B	B	B	B	H	B	B	B	B	B	B	B	B	B	B	B	B	B	B	B	H	H
Male meiosis	Heat Stresss	H	H	B	B	B	B	B	B	B	B	B	B	B	B	B	B	B	B	B	B	B	B	B	B	B	B	B	H	H	H	H	H	H	H	H	H	H	H	H	H	H	H	H	H	H	H	H	H
Male meiosis	Heat Stresss	H	H	H	H	H	H	H	H	H	H	H	H	H	H	H	H	H	H	H	H	.	H	B	B	B	B	B	H	H	H	H	H	H	H	H	H	H	H	H	H	H	H	H	H	H	H	B	H
Male meiosis	Heat Stresss	H	H	H	H	H	H	H	H	H	H	H	H	H	H	H	H	H	H	H	H	H	H	H	B	B	B	B	B	B	.	H	H	H	H	H	B	B	B	B	B	B	B	B	B	B	B	B	H
Male meiosis	Heat Stresss	B	B	B	B	B	B	B	B	H	H	H	H	B	B	B	B	B	B	B	H	H	H	H	H	H	H	H	H	H	H	H	B	B	B	B	B	B	B	B	B	B	B	B	B	B	B	B	B
Male meiosis	Heat Stresss	H	H	H	H	H	H	H	H	B	B	B	B	B	B	B	B	B	B	B	B	B	B	H	H	H	H	H	B	B	B	H	B	B	B	B	B	B	B	B	B	B	B	B	B	B	B	B	H
Male meiosis	Heat Stresss	H	H	B	B	B	B	B	B	B	B	B	B	B	B	B	.	B	B	B	B	B	B	H	H	H	H	H	H	H	H	H	H	H	H	H	H	H	H	H	H	H	H	H	H	B	B	B	H
Male meiosis	Heat Stresss	B	B	H	H	H	H	H	H	H	H	H	H	H	H	H	H	H	H	H	H	H	H	H	B	B	B	B	B	B	B	H	H	H	H	H	H	H	H	H	H	H	H	H	H	H	H	H	B
Male meiosis	Heat Stresss	B	B	B	B	B	B	B	B	B	B	B	H	B	B	B	B	B	B	B	B	B	B	B	H	H	H	H	H	H	H	H	H	H	H	H	H	H	H	H	H	H	H	H	H	H	H	B	H
Male meiosis	Heat Stresss	B	B	B	B	B	H	H	H	H	H	H	H	H	H	H	H	H	H	H	H	H	H	H	H	B	B	B	H	H	H	H	H	H	H	H	H	H	H	H	H	H	H	H	H	H	H	H	B
Male meiosis	Heat Stresss	B	B	B	H	H	H	H	H	H	H	H	H	H	H	H	H	H	H	H	H	H	H	H	B	B	H	H	H	H	B	H	B	H	H	H	H	H	H	H	.	H	H	H	H	H	H	H	H
Male meiosis	Heat Stresss	B	B	B	B	B	B	B	B	B	B	B	B	B	B	B	B	B	B	B	H	H	H	H	H	H	H	H	B	B	B	H	H	H	H	H	H	H	H	H	H	H	H	H	H	H	H	H	H
Male meiosis	Heat Stresss	H	H	H	H	H	H	H	H	B	B	B	B	H	H	H	H	H	H	H	H	H	H	H	H	H	H	H	H	H	H	H	H	H	H	H	H	H	H	H	H	H	H	H	H	H	H	H	B
Male meiosis	Heat Stresss	H	H	H	H	H	H	H	H	H	H	H	H	B	B	B	B	B	B	B	B	B	B	B	B	B	B	B	B	B	H	B	B	B	B	H	H	H	H	H	H	H	H	H	H	H	H	H	B
Male meiosis	Heat Stresss	H	H	H	H	H	H	H	H	H	H	H	H	H	H	H	H	H	H	H	H	H	H	H	H	H	H	H	H	H	H	H	H	H	H	H	H	H	H	H	H	H	H	H	H	H	H	H	B
Male meiosis	Heat Stresss	H	H	H	H	H	H	H	H	H	H	H	H	B	B	B	B	B	B	B	B	B	B	H	H	H	H	H	H	H	H	B	B	B	B	B	H	H	H	H	H	H	H	H	H	H	H	H	B
Male meiosis	Heat Stresss	H	H	H	H	H	H	.	.	B	B	B	B	B	B	B	B	B	B	B	B	B	.	B	B	B	.	B	H	H	.	H	B	B	B	B	H	H	H	H	H	H	H	B	H	B	B	B	H
Male meiosis	Heat Stresss	H	H	H	H	H	H	B	B	B	B	B	B	H	H	H	H	H	H	H	H	H	B	B	B	B	B	B	H	H	H	H	H	H	H	H	B	B	B	B	B	B	B	B	B	B	B	B	H
Male meiosis	Heat Stresss	B	B	B	B	B	B	B	B	B	B	B	B	B	B	B	B	B	B	B	B	B	B	H	H	H	H	H	H	H	H	B	B	B	B	B	B	B	B	B	B	B	B	B	B	B	B	B	B
Male meiosis	Heat Stresss	B	B	B	B	B	B	B	B	B	B	B	B	H	H	H	H	H	H	H	H	H	H	H	H	H	B	B	H	H	H	B	B	B	B	B	B	B	B	B	B	B	B	B	B	B	B	B	H
Male meiosis	Heat Stresss	H	B	B	B	B	B	B	B	B	B	B	B	H	H	H	H	H	H	H	H	H	H	B	B	B	B	B	H	H	H	B	H	H	H	H	H	H	H	H	H	H	H	H	H	H	H	H	H
Male meiosis	Heat Stresss	H	H	H	H	H	H	H	H	H	H	H	H	H	H	H	H	H	H	H	H	H	H	H	H	H	H	H	H	H	H	H	H	H	H	H	H	H	H	H	H	H	H	H	H	H	H	H	H
Male meiosis	Heat Stresss	B	B	B	B	B	B	B	B	B	B	B	B	B	B	B	B	B	B	B	B	B	B	B	B	B	B	B	H	H	H	H	H	H	H	H	H	H	H	H	H	H	H	H	H	H	H	H	H
Male meiosis	Heat Stresss	B	B	B	B	B	B	B	B	B	B	B	B	H	H	H	H	H	H	H	H	.	H	H	H	H	H	H	B	B	B	B	B	B	B	B	B	B	B	B	B	B	B	B	B	H	H	H	H
Male meiosis	Heat Stresss	H	H	H	H	H	H	H	H	H	H	H	H	H	H	H	H	H	H	H	H	H	H	H	H	H	B	B	B	B	B	B	B	B	H	H	H	H	H	H	H	H	H	H	H	H	H	H	H
Male meiosis	Heat Stresss	H	H	H	H	H	H	H	H	H	H	H	H	B	B	B	B	B	B	B	B	B	B	B	B	B	B	B	H	H	H	B	B	B	B	B	H	H	H	H	H	H	H	B	H	B	B	B	B
Male meiosis	Heat Stresss	H	H	H	H	H	H	H	H	H	H	H	H	B	B	B	B	B	B	B	B	B	B	B	B	B	B	B	H	H	B	B	B	B	B	B	B	B	B	B	B	B	B	B	B	B	B	B	H
Male meiosis	Heat Stresss	H	H	H	H	H	H	H	H	H	H	H	H	B	B	B	B	B	B	B	B	B	B	B	B	B	H	H	H	H	H	H	H	H	H	H	H	H	H	H	H	H	H	H	H	H	H	H	H
Male meiosis	Heat Stresss	B	B	B	B	B	B	H	H	H	H	H	H	H	H	H	H	H	H	H	H	H	H	H	H	H	H	H	B	B	B	H	H	H	H	H	H	H	H	H	H	H	H	H	H	H	H	H	B
Male meiosis	Heat Stresss	H	H	H	H	B	B	B	B	B	B	B	B	H	H	H	H	H	H	H	H	H	H	H	H	H	H	H	H	H	H	H	B	B	B	B	B	B	B	B	B	B	B	B	B	B	B	B	B
Male meiosis	Heat Stresss	H	H	H	B	B	B	B	B	H	H	H	H	H	.	H	H	H	H	H	H	H	H	B	B	B	B	B	H	H	H	H	H	H	H	H	H	H	H	H	H	H	H	H	H	H	H	H	H
Male meiosis	Heat Stresss	B	B	B	B	B	H	H	H	H	H	H	H	H	H	H	H	H	H	H	H	H	H	B	B	B	B	B	H	H	H	H	B	B	B	B	H	H	H	H	H	H	H	B	H	B	B	B	B
Male meiosis	Heat Stresss	H	H	H	H	H	H	H	H	H	H	H	H	B	B	B	B	B	B	B	B	B	H	H	H	H	H	H	B	B	B	H	.	H	B	B	B	B	B	B	B	B	B	B	B	B	B	B	B
Male meiosis	Heat Stresss	H	H	H	H	H	H	H	H	H	H	H	H	H	H	H	H	H	H	H	H	H	B	B	B	B	B	B	H	H	.	H	H	H	H	H	H	H	H	H	H	H	H	B	B	B	B	B	H
Male meiosis	Heat Stresss	B	B	B	B	B	B	B	B	B	B	B	B	H	H	H	H	H	H	H	H	H	H	H	H	B	B	B	H	H	H	B	B	B	B	B	B	B	B	B	B	B	B	B	B	B	B	B	B
Male meiosis	Heat Stresss	H	H	H	H	H	H	H	H	B	B	B	B	H	H	H	H	H	H	H	H	H	H	H	H	H	H	H	H	H	H	H	H	H	H	H	H	H	H	H	H	H	H	H	H	H	H	H	H
Male meiosis	Heat Stresss	H	H	H	H	H	H	H	H	H	H	H	H	B	B	B	B	B	B	B	B	B	B	B	B	B	B	B	H	H	H	H	H	B	B	B	B	B	B	H	H	H	H	B	H	B	B	B	H
Male meiosis	Heat Stresss	H	H	H	H	H	H	H	H	H	H	H	H	H	H	H	H	H	H	H	H	H	H	H	H	H	H	H	H	H	H	H	H	H	B	B	H	H	H	H	H	H	H	B	H	B	B	B	B
Male meiosis	Heat Stresss	B	B	H	H	H	H	H	H	H	H	H	H	B	B	B	B	B	B	B	B	B	B	B	B	B	B	B	H	H	H	H	H	H	H	H	.	H	H	H	H	H	H	H	H	H	H	H	H
Male meiosis	Heat Stresss	B	B	B	B	B	B	H	H	H	H	H	H	H	H	H	H	H	H	H	H	H	H	H	H	H	H	H	H	H	H	H	H	H	H	H	H	H	H	H	H	H	H	H	H	H	H	H	H
Male meiosis	Heat Stresss	B	B	B	B	B	B	B	B	B	B	B	B	B	B	B	B	B	B	B	B	B	B	B	B	B	B	B	H	H	H	H	H	H	H	H	H	H	H	H	H	H	H	H	H	H	H	H	H
Male meiosis	Heat Stresss	B	B	B	B	B	B	B	B	B	B	B	B	H	H	H	H	H	H	H	H	H	H	H	H	H	H	H	B	B	B	H	B	B	H	H	H	H	H	H	H	H	H	H	H	H	H	H	H
Male meiosis	Heat Stresss	B	B	B	B	B	B	B	B	B	B	B	B	B	B	B	B	B	B	B	B	B	B	B	B	B	B	B	B	B	B	H	H	H	H	B	H	H	H	H	H	H	H	B	H	B	B	B	H
Male meiosis	Heat Stresss	H	H	B	B	B	B	B	B	B	B	B	B	H	H	H	H	H	H	H	H	H	H	H	H	H	H	H	H	H	H	B	B	B	H	H	H	H	H	H	H	H	H	H	H	H	H	H	B
Male meiosis	Heat Stresss	H	H	H	H	H	H	B	B	B	B	B	B	B	B	B	B	B	B	B	B	B	B	B	H	H	H	H	B	B	B	B	B	B	B	.	H	H	H	H	H	H	H	H	H	H	H	H	B
Male meiosis	Heat Stresss	B	B	B	B	B	B	B	B	B	B	H	H	B	B	B	B	B	B	B	B	B	B	H	H	H	H	H	H	H	H	H	H	H	H	B	B	B	B	B	B	B	B	B	B	B	B	B	H
Male meiosis	Heat Stresss	H	H	H	H	H	H	H	H	H	H	H	H	B	B	B	B	B	B	B	B	B	B	H	H	H	H	H	H	H	H	H	B	B	B	B	H	H	H	H	H	H	H	B	H	B	B	B	H
Male meiosis	Heat Stresss	B	B	B	B	B	B	B	B	B	B	B	B	B	B	B	B	B	B	B	B	B	B	H	H	H	H	H	H	H	H	H	H	H	B	B	H	H	H	H	H	H	H	B	H	B	B	B	B
Male meiosis	Heat Stresss	B	B	B	B	B	B	B	B	B	B	B	B	H	H	H	H	H	H	H	H	H	H	H	H	H	H	H	H	H	H	H	B	B	B	B	H	H	H	H	H	H	H	B	H	B	B	B	B
Male meiosis	Heat Stresss	H	H	H	H	H	H	H	H	H	H	H	H	B	B	B	B	B	B	B	B	B	B	H	H	H	H	H	B	B	B	H	H	H	H	B	B	B	B	B	B	H	H	B	H	B	B	B	H
Male meiosis	Heat Stresss	H	H	H	H	H	H	H	H	H	H	H	H	B	.	B	B	B	B	B	B	B	B	B	B	B	B	B	B	B	B	B	B	B	B	B	B	B	B	B	B	H	H	H	H	H	H	H	H
Male meiosis	Heat Stresss	H	H	H	H	H	H	H	H	H	H	H	H	B	B	B	B	B	B	B	B	B	B	B	H	H	H	H	H	H	H	H	H	H	H	H	H	H	H	H	H	H	H	H	H	H	B	B	B
Male meiosis	Heat Stresss	H	.	B	.	B	B	B	.	B	B	B	B	H	H	H	H	.	.	H	H	H	H	H	H	H	H	H	B	B	B	H	H	.	B	B	B	B	B	B	B	B	B	B	B	B	B	B	B
Male meiosis	Heat Stresss	H	H	H	H	H	H	H	H	H	H	H	B	B	B	B	B	B	B	B	H	H	H	H	H	H	H	H	B	B	B	B	B	B	B	B	H	H	H	H	H	H	H	B	H	B	B	B	B
Male meiosis	Heat Stresss	B	B	B	B	B	B	B	B	B	B	B	B	H	H	H	H	H	H	H	H	H	H	H	H	H	H	H	B	B	B	H	H	H	H	B	H	H	H	H	H	H	H	B	H	B	B	B	H
Male meiosis	Heat Stresss	B	B	H	H	B	B	B	B	B	B	B	B	B	B	B	B	B	B	B	B	B	B	B	B	B	H	H	B	B	B	B	B	B	B	B	B	B	B	B	B	H	H	H	H	H	H	H	B
Male meiosis	Heat Stresss	H	H	H	H	H	H	H	H	H	H	H	B	H	H	H	H	H	H	H	H	H	H	B	B	B	B	B	H	H	H	B	B	B	B	B	B	B	B	B	B	B	B	B	B	B	B	B	B
Male meiosis	Heat Stresss	H	H	H	H	H	H	B	B	B	B	B	B	H	H	H	H	H	H	H	H	H	H	B	B	B	B	B	B	B	B	H	B	B	B	B	H	H	H	H	H	H	H	B	H	B	B	H	H
Male meiosis	Heat Stresss	H	H	H	H	H	H	H	H	H	H	H	B	H	H	H	H	H	H	H	H	H	H	H	H	H	B	B	H	H	H	H	B	B	B	B	H	H	H	H	H	H	H	B	H	B	B	B	H
Male meiosis	Heat Stresss	B	B	B	B	B	B	B	B	H	H	H	H	B	B	B	B	B	B	B	B	B	B	B	B	B	B	B	H	H	H	H	B	B	B	B	B	B	B	B	B	B	B	B	B	B	B	B	B
Male meiosis	Heat Stresss	B	B	B	B	B	B	B	B	B	B	B	B	B	B	B	B	B	B	B	B	B	B	B	B	B	B	B	H	H	H	H	B	B	B	B	H	H	H	H	H	H	H	B	H	B	B	B	B
Male meiosis	Heat Stresss	H	H	H	H	H	H	H	H	H	H	H	H	H	H	H	H	H	H	H	H	H	H	H	H	H	H	H	H	H	H	B	H	H	H	H	H	H	H	H	H	H	H	H	H	H	H	H	B
Male meiosis	Heat Stresss	H	H	H	B	B	B	B	B	B	B	B	B	H	H	H	H	H	H	H	H	H	H	H	H	H	H	H	H	H	H	H	B	B	B	B	H	H	H	H	H	H	H	H	H	H	H	H	H
Male meiosis	Heat Stresss	H	H	B	B	B	B	B	B	B	B	B	B	B	B	B	B	B	B	B	B	B	B	B	B	B	B	B	H	H	H	H	H	H	H	H	H	H	H	H	H	H	H	H	H	H	H	H	H
Male meiosis	Heat Stresss	B	B	B	B	B	B	B	B	B	B	B	B	B	B	B	B	B	B	B	B	B	B	B	B	B	B	B	B	B	B	H	H	H	H	H	H	H	H	H	H	H	H	H	H	H	H	B	B
Male meiosis	Heat Stresss	H	H	H	H	H	H	B	B	B	B	B	B	B	B	B	B	B	B	B	H	B	B	B	B	B	B	B	H	H	H	H	H	H	H	H	H	H	H	H	H	H	H	H	H	H	H	H	H
Male meiosis	Heat Stresss	B	B	B	B	B	H	H	H	H	H	H	H	B	B	B	B	B	B	B	B	B	B	B	B	B	H	H	B	B	B	H	H	H	H	H	H	H	H	H	H	H	H	H	H	H	H	H	B
Male meiosis	Heat Stresss	H	H	H	B	B	B	B	B	B	B	B	B	H	H	H	H	H	H	H	H	H	H	H	H	H	H	H	B	B	B	H	B	B	B	B	B	B	B	B	B	B	B	.	B	H	H	H	B
Male meiosis	Heat Stresss	H	H	H	H	H	H	H	H	H	H	H	H	H	H	.	H	H	H	H	H	H	H	H	H	H	H	H	H	H	B	H	H	H	H	H	H	H	H	H	H	H	H	H	H	H	H	H	H
Male meiosis	Heat Stresss	H	H	H	H	H	H	H	H	H	H	H	H	B	B	B	B	B	B	B	B	B	B	B	B	B	B	B	H	H	H	H	H	H	H	H	H	H	H	H	H	H	H	H	H	H	H	H	B
Male meiosis	Heat Stresss	H	H	H	H	H	H	H	H	H	H	H	H	B	B	B	B	B	B	B	B	B	B	B	B	B	B	B	H	H	H	H	H	B	B	B	H	H	H	H	H	H	H	B	H	B	B	B	H
Male meiosis	Heat Stresss	H	H	H	H	H	H	H	H	H	H	H	H	H	H	H	H	H	H	H	H	H	H	B	B	B	B	B	B	B	B	H	H	H	H	H	H	H	H	H	H	H	H	H	H	H	H	H	H
Male meiosis	Heat Stresss	B	B	B	B	B	H	H	H	H	H	H	H	H	H	H	H	H	H	H	H	H	H	B	B	B	B	B	H	H	H	B	B	B	B	B	B	B	B	B	B	B	B	H	H	B	B	B	B
Male meiosis	Heat Stresss	B	B	B	B	B	B	H	H	H	H	H	B	H	H	H	H	H	H	H	H	H	H	H	H	H	H	H	H	H	H	B	B	B	H	H	H	H	H	H	H	H	H	H	H	H	H	H	B
Male meiosis	Heat Stresss	H	H	H	H	H	H	H	H	B	B	B	B	H	H	H	H	H	H	H	H	H	H	B	B	B	B	B	H	H	H	B	B	B	H	H	H	H	H	H	H	H	H	H	H	H	H	H	H
Male meiosis	Heat Stresss	B	B	H	H	H	H	H	H	H	H	H	H	H	H	H	H	H	H	H	H	H	B	B	B	B	B	B	H	H	H	H	H	H	H	H	H	H	H	H	H	H	H	H	H	H	H	B	H
Male meiosis	Heat Stresss	H	H	B	B	B	B	B	B	B	B	B	B	B	B	B	B	B	B	B	B	B	B	B	B	B	B	B	H	H	H	H	B	B	B	B	H	H	H	H	H	H	H	H	H	H	H	H	B
Male meiosis	Heat Stresss	H	H	H	H	H	B	B	B	B	B	B	B	B	B	B	B	B	B	B	B	B	B	B	.	B	B	B	B	B	B	H	.	H	H	H	H	H	H	H	H	H	H	H	H	H	H	H	H
Male meiosis	Heat Stresss	H	H	H	H	H	H	H	H	H	H	H	H	B	B	B	B	B	B	B	B	B	B	B	B	B	B	B	H	H	H	H	B	B	H	H	H	H	H	H	H	H	H	H	H	H	H	H	B
Male meiosis	Heat Stresss	B	B	H	H	H	H	H	H	H	H	H	H	H	H	H	H	H	H	H	H	H	B	B	B	B	B	B	H	H	H	H	B	B	B	B	H	H	H	H	H	H	H	B	H	B	B	H	B
Male meiosis	Heat Stresss	B	B	B	B	B	B	H	H	H	H	H	H	B	B	B	B	B	B	B	B	B	B	B	B	B	B	B	H	H	H	H	B	B	B	B	H	H	H	H	H	H	H	B	H	B	B	B	B
Male meiosis	Heat Stresss	B	B	B	.	B	H	H	H	H	H	H	H	H	H	H	H	H	H	H	H	H	H	B	B	B	B	B	H	H	H	B	H	H	H	H	H	H	H	H	H	H	H	H	H	H	H	H	H
Male meiosis	Heat Stresss	B	.	B	.	B	B	B	B	B	B	B	B	B	B	B	B	B	.	B	B	.	B	.	B	B	B	B	.	H	H	H	H	H	H	H	.	H	.	H	.	.	.	.	H	H	H	H	B
Male meiosis	Heat Stresss	H	H	H	B	B	B	B	B	B	B	B	B	B	B	B	B	B	B	B	B	B	B	H	H	H	H	H	H	H	H	B	B	B	B	B	B	B	B	B	B	B	B	B	B	B	B	B	H
Male meiosis	Heat Stresss	H	B	B	B	B	B	B	B	B	B	B	B	H	H	H	H	H	H	H	H	H	H	H	H	H	B	B	H	H	H	H	H	H	H	H	H	H	H	H	H	H	H	H	H	H	H	H	H
Male meiosis	Heat Stresss	B	B	B	B	B	B	B	B	B	B	B	B	H	H	H	H	H	H	H	H	H	H	H	H	H	H	H	H	.	H	H	B	B	B	H	H	H	H	H	H	H	H	H	H	H	H	H	B
Male meiosis	Heat Stresss	B	B	B	B	B	B	B	B	B	B	B	B	B	B	B	B	B	B	B	B	B	B	B	B	B	B	B	H	H	B	H	H	H	B	B	B	B	B	B	B	B	B	B	B	B	B	B	B
Male meiosis	Heat Stresss	B	B	B	B	B	B	B	B	B	B	B	B	H	H	H	H	H	H	H	H	H	H	H	H	H	B	B	H	H	H	H	H	H	H	H	H	H	H	H	H	H	H	H	H	H	H	H	H
Male meiosis	Heat Stresss	B	B	B	B	B	B	B	B	B	B	B	B	H	H	H	H	H	H	H	H	H	H	H	H	H	B	B	H	H	.	B	B	B	B	B	B	B	B	B	B	B	B	B	B	B	B	B	B
Male meiosis	Heat Stresss	H	H	H	H	H	B	B	B	B	B	B	B	B	B	B	B	B	B	B	B	B	B	B	B	B	H	H	H	H	H	B	B	B	B	B	B	B	B	B	B	B	B	B	B	B	B	B	H
Male meiosis	Heat Stresss	B	B	H	H	H	H	H	H	H	H	H	H	H	H	H	H	H	H	H	H	H	B	B	B	B	B	B	B	B	B	H	B	B	B	H	H	H	H	H	H	H	.	H	H	H	H	H	B
Male meiosis	Heat Stresss	B	H	B	B	H	H	H	H	H	H	H	H	B	B	B	B	B	B	B	.	H	H	H	H	H	H	H	H	H	B	H	B	B	B	B	B	B	B	B	B	B	B	B	B	B	B	B	B
Male meiosis	Heat Stresss	H	H	B	B	B	B	B	H	B	B	B	B	B	B	.	B	B	B	B	B	B	H	H	B	B	B	B	H	H	H	H	B	B	H	H	H	H	H	H	H	H	H	H	H	H	H	H	H
Male meiosis	Heat Stresss	H	H	H	H	H	H	H	H	H	H	H	H	H	H	H	H	H	H	H	H	H	H	B	B	B	B	B	B	B	B	H	H	H	H	H	H	H	H	H	H	H	H	H	H	H	H	B	B
Male meiosis	Heat Stresss	.	.	.	.	.	.	.	.	.	.	.	.	.	.	.	.	.	.	.	.	H	.	.	.	.	.	.	.	.	.	.	H	H	.	H	.	.	.	.	.	.	.	.	.	.	.	.	.
Male meiosis	Heat Stresss	H	H	H	H	H	H	H	H	H	H	H	H	B	B	B	B	B	B	B	B	B	B	B	B	B	H	H	H	H	H	H	B	B	H	H	H	H	H	H	H	H	H	H	H	H	H	H	H
Male meiosis	Heat Stresss	B	B	B	B	B	B	B	B	B	B	H	H	H	H	H	H	H	H	H	H	H	H	H	H	H	H	H	H	H	.	H	B	B	B	B	H	H	H	H	H	H	H	B	H	B	B	B	H
Male meiosis	Heat Stresss	H	H	H	H	B	B	B	B	B	B	B	B	H	H	H	H	H	H	H	H	H	H	H	H	H	H	H	H	H	H	H	H	H	H	H	H	H	H	H	H	H	H	H	H	H	H	H	B
Male meiosis	Heat Stresss	H	H	H	H	H	H	H	H	H	H	H	H	H	H	H	H	H	H	H	H	H	H	H	H	H	H	H	B	B	B	H	H	H	H	H	H	H	H	H	H	H	H	H	H	H	H	H	B
Male meiosis	Heat Stresss	B	B	B	B	B	B	B	B	B	B	B	B	H	H	H	H	H	H	H	H	H	H	H	H	H	H	H	H	H	H	B	B	B	B	B	B	B	B	B	B	B	B	B	B	H	H	H	H
Male meiosis	Heat Stresss	H	H	B	B	B	B	B	B	B	B	B	B	B	B	B	B	B	B	B	B	B	B	H	H	H	H	H	H	H	H	B	B	B	B	B	B	B	B	B	B	B	B	H	H	H	H	H	H
Male meiosis	Heat Stresss	B	B	H	H	H	H	H	H	H	H	H	H	B	B	B	B	B	B	B	B	B	B	B	B	B	B	B	H	H	H	H	H	H	H	H	H	H	H	H	H	H	H	H	H	H	H	H	H
Male meiosis	Heat Stresss	H	H	H	B	B	B	B	B	B	B	B	B	H	H	H	H	H	H	H	H	H	.	B	B	B	B	B	B	B	B	H	H	H	H	H	H	H	H	H	H	H	H	H	B	B	B	H	B
Male meiosis	Heat Stresss	.	.	.	.	.	.	.	.	.	.	.	.	.	B	.	.	.	.	.	.	H	.	.	.	B	.	.	.	.	.	.	.	.	.	H	.	.	.	H	.	.	.	.	.	.	.	.	.
Total Meiosis	Control	H	H	H	H	H	H	H	H	H	H	H	H	H	H	H	H	H	H	H	H	H	H	H	H	H	H	H	H	H	H	B	B	B	B	B	B	B	B	B	B	B	B	B	B	B	B	B	H
Total Meiosis	Control	H	H	H	.	H	H	H	H	H	H	H	A	B	B	B	B	B	B	B	B	B	B	B	B	B	H	H	B	B	B	H	A	H	H	H	H	H	H	H	H	H	H	H	H	H	H	H	B
Total Meiosis	Control	B	B	B	B	B	B	B	B	H	H	H	H	H	H	H	H	H	H	H	H	H	H	H	A	A	A	A	A	A	A	B	B	B	H	H	H	H	H	H	H	H	H	H	H	H	H	H	A
Total Meiosis	Control	H	H	H	H	H	H	H	H	A	A	A	A	A	A	A	A	A	A	A	A	A	A	B	H	H	H	H	H	H	H	A	A	A	A	A	A	A	A	A	A	A	A	A	A	H	H	H	B
Total Meiosis	Control	H	H	H	H	H	H	H	H	A	A	A	A	B	B	B	B	B	B	B	B	B	B	H	H	H	H	H	H	H	H	B	B	B	H	H	H	H	H	H	H	H	H	H	H	H	H	A	H
Total Meiosis	Control	B	B	B	B	B	B	B	B	B	B	B	B	A	A	A	A	A	A	A	A	A	A	A	A	A	H	H	B	B	B	H	H	B	B	B	B	B	B	B	B	B	B	B	B	B	B	B	B
Total Meiosis	Control	A	H	H	H	H	H	H	H	H	H	H	H	A	A	A	A	A	A	A	A	A	A	H	H	H	H	H	B	B	B	H	H	H	B	H	H	H	H	H	H	H	H	H	H	H	H	H	B
Total Meiosis	Control	H	H	H	H	H	H	H	H	H	H	H	H	A	A	A	A	A	A	A	A	A	A	A	H	H	H	H	B	B	B	H	H	H	H	H	H	H	H	H	H	H	H	H	H	H	H	B	A
Total Meiosis	Control	H	H	H	H	H	H	H	H	H	H	H	H	A	A	A	A	A	A	A	A	A	H	H	H	H	B	B	H	H	.	H	H	H	H	H	H	H	H	H	H	H	H	H	H	H	H	A	B
Total Meiosis	Control	H	H	H	H	H	H	H	H	H	H	H	H	H	H	H	H	H	H	H	H	H	H	H	A	A	A	A	B	B	B	H	H	H	H	H	H	H	H	H	H	H	H	H	H	H	H	H	A
Total Meiosis	Control	A	H	H	H	H	H	H	H	H	H	H	H	B	B	B	B	B	B	B	B	B	B	B	B	B	H	H	B	B	B	H	H	H	H	H	H	H	H	H	H	H	H	H	H	H	H	H	H
Total Meiosis	Control	A	A	A	.	H	H	H	H	H	H	H	H	H	H	H	H	H	H	H	B	B	B	H	H	H	H	H	B	B	H	A	H	H	H	H	H	H	H	H	H	H	H	H	H	H	H	H	H
Total Meiosis	Control	A	A	A	A	A	A	H	H	H	H	H	H	B	B	B	B	B	B	B	B	B	H	H	H	H	H	H	A	A	A	H	H	H	B	B	B	B	B	B	B	B	B	B	B	B	B	B	H
Total Meiosis	Control	B	B	B	B	B	B	B	B	B	B	B	B	H	H	H	H	H	H	H	H	H	B	B	B	B	B	B	H	H	H	H	H	H	H	H	H	H	H	H	H	H	H	H	H	H	H	H	A
Total Meiosis	Control	A	A	A	A	H	B	B	B	B	B	B	B	B	B	B	B	B	B	B	B	B	B	H	H	H	H	B	H	H	H	H	H	H	H	A	A	A	A	A	A	A	A	A	A	A	A	A	A
Total Meiosis	Control	H	A	H	H	H	H	H	H	H	H	H	H	H	H	H	H	H	H	H	H	H	H	H	H	H	A	A	B	B	B	H	H	H	A	A	A	A	A	A	A	A	A	A	A	H	H	H	H
Total Meiosis	Control	H	H	H	H	H	H	H	H	H	H	H	H	H	H	H	H	H	H	H	H	H	H	H	H	H	H	H	A	A	H	H	H	H	H	H	H	H	H	H	H	H	H	H	B	B	B	B	A
Total Meiosis	Control	B	B	B	B	B	B	B	B	B	B	B	B	A	A	A	A	A	A	A	A	A	A	A	A	A	A	A	B	B	H	H	A	H	H	H	H	H	H	H	H	H	H	H	H	H	H	H	H
Total Meiosis	Control	H	H	H	H	H	H	H	H	B	B	B	B	A	A	A	A	A	A	A	A	A	A	A	A	A	H	H	A	A	A	H	H	.	H	H	H	H	H	H	H	H	H	H	H	H	H	H	H
Total Meiosis	Control	A	A	A	A	A	H	H	H	H	H	H	H	H	H	H	H	H	H	H	H	H	H	H	H	H	H	H	H	H	H	H	H	H	H	H	H	H	H	H	H	H	H	H	H	H	H	H	B
Total Meiosis	Control	B	B	B	B	B	H	H	H	H	H	H	A	H	H	H	H	H	H	H	H	H	H	A	A	A	A	A	A	A	A	H	H	A	A	A	A	A	A	A	A	A	A	A	A	A	A	A	H
Total Meiosis	Control	H	H	H	H	H	H	H	H	H	H	H	B	H	H	H	H	H	H	H	H	H	H	H	H	H	H	H	A	A	A	A	H	H	H	H	H	H	H	H	H	H	H	H	H	H	H	H	H
Total Meiosis	Control	H	H	H	H	H	H	B	B	B	B	B	B	A	A	A	A	A	A	A	A	A	A	A	A	A	A	A	H	H	H	A	A	A	A	A	A	A	A	A	A	A	A	A	A	A	A	A	H
Total Meiosis	Control	B	H	A	A	A	A	A	A	A	A	A	H	A	A	A	A	A	A	A	A	A	A	H	H	H	H	H	H	H	H	A	A	A	A	H	H	H	H	H	H	H	H	H	H	H	H	B	B
Total Meiosis	Control	H	A	A	A	A	A	A	A	A	A	A	A	H	H	H	H	H	H	H	H	H	H	H	H	H	A	A	A	A	A	H	H	H	B	B	B	B	B	B	B	H	H	H	H	H	H	H	H
Total Meiosis	Control	B	B	H	H	H	H	A	A	A	A	A	A	H	H	H	H	H	H	H	H	H	H	H	B	B	B	H	H	H	H	H	A	A	A	A	A	A	A	A	A	A	A	A	A	A	A	A	H
Total Meiosis	Control	B	B	H	H	H	H	H	H	H	H	H	H	H	H	H	H	H	H	H	H	H	H	B	B	B	B	B	A	A	H	H	A	A	A	A	H	H	H	H	H	H	H	H	H	H	H	H	B
Total Meiosis	Control	H	H	H	H	H	H	H	H	H	H	H	H	H	H	H	H	H	H	H	H	H	H	H	H	H	H	H	A	A	H	B	B	B	H	H	H	H	H	H	H	H	H	H	H	H	H	H	H
Total Meiosis	Control	H	H	H	H	B	B	B	B	B	B	B	B	A	A	A	A	A	A	A	A	A	A	A	A	A	A	A	H	H	A	H	A	A	A	A	A	A	A	A	A	A	A	A	A	A	A	A	A
Total Meiosis	Control	A	A	A	H	H	H	H	H	H	H	H	H	B	B	B	B	B	B	B	B	B	B	B	B	B	H	H	B	B	B	H	H	H	H	H	A	A	A	A	A	A	A	H	H	H	H	H	H
Total Meiosis	Control	B	B	B	H	H	H	H	H	H	H	H	H	A	A	A	A	A	A	A	A	A	A	A	B	B	B	B	H	H	H	B	B	B	H	H	H	H	H	H	H	H	H	H	H	H	H	A	H
Total Meiosis	Control	H	H	H	H	H	B	B	B	H	H	H	H	H	H	H	H	H	H	H	H	H	H	H	H	H	H	H	B	B	B	H	H	H	H	H	H	H	H	H	H	H	H	H	H	H	H	H	A
Total Meiosis	Control	B	B	B	B	H	H	H	H	H	H	H	H	H	H	H	H	H	H	H	H	H	H	H	H	H	H	H	H	H	H	B	B	B	B	B	H	H	H	H	H	H	H	H	H	H	H	H	A
Total Meiosis	Control	H	H	H	H	H	H	H	B	B	B	B	B	B	B	B	B	B	B	B	B	B	B	B	B	B	H	H	A	A	A	A	A	H	H	H	H	H	H	H	H	H	H	H	H	H	H	H	B
Total Meiosis	Control	A	A	H	H	H	H	H	H	H	H	H	H	B	B	B	B	B	B	B	B	B	B	B	B	B	B	B	B	B	B	A	H	H	H	B	B	B	B	B	B	B	B	B	B	B	B	B	A
Total Meiosis	Control	B	B	B	B	B	B	B	B	B	B	B	B	H	H	H	H	H	H	H	H	H	H	H	H	H	H	H	A	A	A	H	H	H	H	H	H	H	H	H	H	H	H	H	.	H	H	A	H
Total Meiosis	Control	A	A	H	H	H	H	H	H	H	H	H	H	H	H	H	H	H	H	H	H	H	H	A	A	A	A	H	H	H	H	H	H	H	H	H	H	H	H	H	H	H	H	A	A	A	A	A	H
Total Meiosis	Control	A	A	A	A	A	A	A	A	A	A	A	A	H	H	H	H	H	H	H	H	H	H	H	H	H	H	H	H	H	H	A	A	A	A	A	A	A	A	A	A	A	A	A	A	H	H	H	A
Total Meiosis	Control	A	A	A	A	A	A	A	H	H	H	H	H	B	B	B	B	B	B	B	B	B	B	H	H	H	A	A	H	H	A	B	B	B	B	B	B	H	H	H	H	H	H	H	H	H	H	H	A
Total Meiosis	Control	H	H	B	B	B	B	B	B	B	B	H	B	B	B	B	B	B	B	B	B	B	B	H	H	H	H	H	H	H	B	A	A	A	A	A	A	A	A	A	A	A	A	A	A	H	H	H	H
Total Meiosis	Control	H	H	H	H	H	H	A	A	A	A	A	A	H	H	H	H	H	H	H	H	H	H	H	H	H	A	A	B	B	B	A	A	A	H	H	H	H	H	H	H	H	H	H	H	H	H	H	A
Total Meiosis	Control	A	A	A	A	H	H	H	H	H	H	H	H	A	A	A	A	A	A	A	A	A	H	H	H	H	H	H	B	B	B	A	H	H	H	H	H	H	H	H	H	H	H	H	H	H	H	H	A
Total Meiosis	Control	H	H	H	H	H	H	H	B	B	B	B	B	B	B	B	B	B	B	B	B	B	B	B	B	B	B	B	H	H	H	A	A	A	A	A	A	A	A	A	A	H	H	H	H	H	H	B	B
Total Meiosis	Control	H	H	B	B	B	B	B	B	B	B	B	B	H	H	H	H	H	H	H	H	H	H	H	H	H	H	H	H	H	H	H	H	H	A	A	A	H	H	H	H	H	H	H	H	H	H	H	H
Total Meiosis	Control	B	B	B	B	B	B	B	B	B	B	B	B	B	B	B	B	B	B	B	B	B	B	B	B	H	H	H	H	H	H	A	A	A	A	.	A	A	A	A	A	A	A	A	A	A	A	H	B
Total Meiosis	Control	H	H	H	H	H	H	H	H	A	A	A	A	H	H	H	H	H	H	H	H	H	H	H	H	H	H	B	H	H	H	A	A	A	A	A	A	A	A	A	A	A	A	A	A	A	A	A	A
Total Meiosis	Control	H	H	H	H	H	B	B	B	B	B	B	B	H	H	H	H	H	H	H	H	H	B	H	H	H	H	H	A	A	A	H	H	H	H	H	H	H	H	H	H	H	H	H	H	H	H	H	H
Total Meiosis	Control	B	H	H	H	H	H	H	H	H	H	H	H	B	B	B	B	B	B	B	B	B	B	H	H	H	H	H	B	B	B	A	A	A	H	H	H	H	H	H	H	H	H	H	H	H	H	A	H
Total Meiosis	Control	A	A	A	A	A	A	A	A	A	A	A	H	A	A	A	A	A	A	A	A	A	A	A	A	A	A	A	B	B	B	H	A	A	H	H	H	H	H	H	H	H	H	H	H	H	H	H	H
Total Meiosis	Control	B	B	B	B	B	B	B	B	B	B	B	B	H	H	H	H	H	H	H	H	H	H	H	H	H	H	H	H	H	H	A	A	A	A	A	A	A	A	A	A	A	A	A	A	A	A	A	H
Total Meiosis	Control	H	H	H	H	H	H	B	B	B	B	B	B	A	A	A	A	A	A	A	A	A	A	H	H	H	H	H	H	H	A	H	H	H	H	H	H	B	B	B	B	B	B	B	B	B	B	H	B
Total Meiosis	Control	A	A	A	A	A	A	A	A	A	A	A	A	A	A	A	A	A	A	A	A	.	A	A	H	H	H	H	B	B	B	B	B	B	H	H	H	H	H	H	H	H	H	H	H	H	H	H	H
Total Meiosis	Control	H	H	.	H	H	H	H	H	H	H	H	H	H	H	H	.	H	H	H	H	H	H	H	H	H	H	H	H	H	H	H	B	.	B	B	B	B	B	B	B	B	B	B	B	B	B	B	H
Total Meiosis	Control	B	B	B	B	B	B	B	H	H	H	B	H	H	H	H	H	H	H	H	H	H	H	H	H	H	H	H	H	H	H	A	A	A	H	H	H	H	H	H	H	H	H	H	H	H	H	B	B
Total Meiosis	Control	H	H	B	B	B	B	B	B	B	B	B	B	H	H	H	H	H	H	H	H	H	H	H	H	H	H	H	H	H	H	B	H	H	H	H	H	H	H	H	H	H	H	H	H	H	H	H	A
Total Meiosis	Control	H	H	A	A	A	A	A	A	A	A	H	H	H	H	H	H	H	H	H	H	H	H	H	H	H	B	B	B	B	B	H	H	H	H	H	H	H	H	H	H	H	H	H	H	H	H	H	H
Total Meiosis	Control	H	H	H	H	A	A	A	A	A	A	A	A	B	B	B	B	B	B	B	B	B	B	B	B	B	B	B	A	A	.	A	A	A	H	H	H	H	H	H	H	H	H	H	H	H	H	H	B
Total Meiosis	Control	H	H	H	B	B	B	B	B	H	H	H	H	H	H	H	.	H	H	H	H	H	H	H	A	A	A	A	B	B	B	B	H	A	A	A	A	A	A	A	A	A	A	A	A	A	A	A	B
Total Meiosis	Control	B	B	B	.	B	B	H	H	H	H	H	H	A	A	A	A	A	A	A	A	A	A	A	A	A	A	H	B	B	B	A	A	A	A	A	H	H	H	H	H	H	H	H	H	H	H	H	A
Total Meiosis	Control	H	H	H	H	H	B	B	B	B	B	B	H	H	H	H	H	H	H	H	H	H	H	H	H	A	H	H	A	A	A	H	H	B	B	B	B	B	B	B	B	B	B	B	B	B	B	B	H
Total Meiosis	Control	H	H	H	B	H	H	H	H	H	H	H	A	H	H	H	H	H	H	H	H	H	H	H	H	H	A	A	B	B	B	H	H	H	H	H	H	H	H	H	H	H	H	H	H	B	B	B	H
Total Meiosis	Control	H	B	B	B	B	B	B	B	B	B	B	B	H	H	H	H	H	H	H	A	A	A	A	A	A	A	A	H	H	H	H	H	H	H	A	A	A	A	A	A	A	A	A	A	A	A	A	H
Total Meiosis	Control	A	A	H	H	H	H	H	H	H	H	H	A	H	H	H	H	H	H	H	H	H	H	H	H	H	H	H	H	H	H	H	H	H	H	H	H	H	H	H	H	H	H	H	H	H	H	H	H
Total Meiosis	Control	H	H	B	B	B	B	B	B	B	H	H	H	H	H	H	H	H	H	H	H	H	H	B	B	B	B	B	H	H	H	H	H	H	H	H	H	H	H	H	H	H	H	H	H	H	H	B	H
Total Meiosis	Control	H	H	H	H	H	H	A	A	A	A	A	A	B	B	B	B	B	B	B	B	B	B	B	B	B	B	B	H	H	H	H	A	A	A	A	A	A	A	A	A	A	A	A	A	A	A	H	B
Total Meiosis	Control	H	H	H	A	A	A	A	A	A	A	H	H	B	B	B	B	B	B	B	B	B	H	H	H	H	H	H	A	A	A	H	H	H	B	B	H	H	H	H	H	H	H	H	H	H	H	H	B
Total Meiosis	Control	H	H	A	A	A	H	H	H	A	A	A	A	H	H	H	H	H	H	H	H	H	B	B	B	B	B	B	B	B	B	B	B	.	B	B	H	H	H	H	H	H	H	H	H	A	A	A	H
Total Meiosis	Control	H	H	H	H	H	B	B	B	B	B	.	B	H	H	H	H	H	H	H	H	H	H	H	H	H	H	H	H	H	B	A	A	A	A	A	A	A	A	A	A	A	A	A	A	A	A	H	H
Total Meiosis	Control	A	A	H	H	H	H	H	H	H	H	H	H	B	B	B	B	B	B	B	B	B	B	H	H	H	H	H	H	H	H	H	H	H	B	B	B	B	B	B	B	B	B	B	B	B	B	B	A
Total Meiosis	Control	B	H	H	H	H	H	H	H	H	H	H	H	H	H	H	H	H	H	H	H	H	H	H	H	H	H	H	H	H	H	B	B	B	B	B	B	B	B	B	B	B	B	B	B	B	B	H	H
Total Meiosis	Control	H	H	H	H	H	H	A	A	A	A	H	H	H	H	H	H	H	H	H	H	H	H	A	A	A	A	A	H	H	H	H	B	B	H	H	H	H	H	H	H	H	H	H	H	H	H	H	B
Total Meiosis	Control	H	H	H	H	A	A	A	A	A	A	A	A	H	H	H	H	H	H	H	H	H	B	B	B	B	B	B	H	H	H	A	A	A	A	H	H	H	H	H	H	H	H	H	H	H	H	B	B
Total Meiosis	Control	.	A	H	H	H	H	H	H	B	B	B	B	H	H	H	H	H	H	H	H	H	H	B	B	B	B	B	B	.	.	A	H	H	H	H	B	.	B	B	.	B	B	.	B	B	B	B	A
Total Meiosis	Control	H	H	H	.	H	H	A	.	A	A	A	A	A	A	A	A	A	A	A	A	A	A	A	A	A	A	A	A	A	.	H	H	H	B	B	B	B	B	B	B	B	B	B	B	B	B	B	A
Total Meiosis	Control	H	H	H	H	H	H	B	B	B	B	B	H	A	A	A	A	A	A	A	A	A	A	H	H	H	H	B	A	A	A	B	B	B	B	B	B	B	B	B	B	B	B	B	B	B	B	B	H
Total Meiosis	Control	B	B	B	B	B	B	B	B	B	B	B	B	A	A	A	A	A	A	A	A	A	A	A	A	A	H	H	B	B	B	B	B	B	B	B	B	B	B	B	B	B	B	B	B	H	H	H	H
Total Meiosis	Control	A	A	A	A	A	A	A	.	A	A	A	A	H	H	H	H	H	H	H	H	H	H	H	H	H	H	H	B	B	B	H	H	H	A	A	A	H	H	H	H	H	H	H	H	H	H	H	H
Total Meiosis	Control	B	B	H	H	A	A	A	A	A	A	A	A	H	H	H	H	H	H	H	H	H	H	H	H	H	H	H	H	H	H	H	H	H	H	H	H	A	A	A	A	A	A	H	H	H	H	A	H
Total Meiosis	Control	H	H	H	H	H	H	H	H	A	A	A	A	H	H	H	H	H	H	H	H	H	H	H	H	H	B	B	H	H	H	H	H	A	A	A	A	A	A	A	A	A	A	A	A	A	A	A	A
Total Meiosis	Control	H	H	H	H	B	B	B	B	B	B	B	B	A	A	A	A	A	A	A	A	A	A	H	H	H	H	H	A	A	A	H	H	B	B	B	B	B	B	B	B	B	B	B	B	B	B	H	H
Total Meiosis	Control	H	H	A	.	A	A	A	A	A	A	A	A	B	B	B	B	B	B	B	B	B	B	B	B	B	B	B	A	A	A	H	H	H	H	H	H	H	H	H	H	H	H	H	H	H	H	H	B
Total Meiosis	Control	A	H	H	H	H	H	H	H	H	H	H	H	H	H	H	H	H	H	H	H	H	H	H	H	H	A	A	H	H	H	H	H	H	H	B	B	B	B	B	B	B	B	B	B	B	B	B	H
Total Meiosis	Control	B	B	B	B	H	H	H	H	H	H	H	H	H	H	H	H	H	H	H	H	H	H	H	H	H	H	H	A	A	A	B	B	B	B	B	B	B	B	B	B	B	B	B	B	B	B	B	A
Total Meiosis	Control	H	A	A	A	A	A	A	A	A	A	A	A	A	A	A	A	A	A	A	A	A	H	B	B	B	B	B	A	A	A	H	H	H	H	.	A	A	A	A	A	A	A	A	A	A	A	H	A
Total Meiosis	Control	H	H	H	H	H	H	H	H	H	H	H	H	H	H	H	H	H	H	H	H	H	H	H	H	H	H	H	H	H	H	H	H	H	B	B	B	B	B	B	B	B	B	B	B	B	B	B	.
Total Meiosis	Control	H	H	B	B	B	B	H	H	H	H	H	H	B	B	B	B	B	B	B	B	B	B	B	B	B	B	B	H	H	H	H	H	.	H	H	H	H	H	H	H	H	H	H	H	H	H	B	H
Total Meiosis	Control	H	H	B	B	B	B	H	H	H	H	H	H	A	A	A	A	A	A	A	A	A	A	H	H	H	H	H	H	H	H	H	H	H	H	H	H	H	H	H	H	H	H	H	H	B	B	H	A
Total Meiosis	Control	H	H	H	H	H	H	H	H	H	H	H	H	B	B	B	B	B	B	B	B	B	B	B	B	B	B	B	H	H	H	B	B	H	H	H	H	H	H	H	H	H	H	H	H	H	H	H	A
Total Meiosis	Control	H	H	A	.	A	A	H	H	H	H	H	H	H	H	H	H	H	H	H	H	H	H	H	H	H	H	H	B	B	B	H	H	H	H	H	H	H	H	H	H	H	H	H	H	H	H	A	H
Total Meiosis	Control	H	H	H	H	H	H	H	H	H	H	H	H	B	B	B	B	B	B	B	B	B	B	H	H	H	H	H	B	B	B	B	B	B	B	H	A	A	A	A	A	A	A	A	A	A	A	A	A
Total Meiosis	Control	H	H	H	H	H	H	H	H	H	H	H	H	H	H	H	H	H	H	H	A	A	A	A	H	H	B	B	H	H	A	B	H	.	H	H	H	H	H	H	H	H	H	H	H	H	H	H	A
Total Meiosis	Control	H	H	H	H	H	H	H	H	H	H	H	B	A	A	A	A	A	A	A	A	A	A	A	A	A	A	A	H	H	H	B	B	B	B	B	B	B	B	B	B	B	B	B	B	B	B	H	A
Total Meiosis	Control	B	B	H	H	H	H	H	H	H	H	H	H	H	H	H	H	H	H	H	H	H	B	B	B	.	H	H	B	B	B	H	A	A	A	A	A	A	A	A	A	A	A	A	A	A	A	A	H
Total Meiosis	Control	A	A	A	A	A	A	A	A	A	A	A	A	H	H	H	H	H	H	H	H	H	H	H	H	H	H	H	H	H	H	B	B	B	B	B	B	B	B	B	B	B	B	B	B	B	B	B	A
Total Meiosis	Control	H	H	H	H	H	H	H	H	B	B	B	B	H	H	H	H	H	H	H	H	H	B	B	B	B	B	B	A	A	A	B	B	B	B	B	H	H	H	H	H	H	H	H	H	H	H	H	H
Total Meiosis	Control	H	H	H	H	H	H	H	H	H	H	H	B	H	H	H	H	H	H	H	H	H	H	H	H	H	H	H	A	A	A	B	H	H	H	H	H	H	H	H	H	H	H	H	H	H	H	H	A
Total Meiosis	Control	H	H	H	H	H	A	A	A	A	A	A	A	B	B	B	B	B	B	B	B	B	B	H	H	H	A	A	H	H	H	H	H	H	H	H	H	A	A	A	A	A	A	A	A	A	A	H	H
Total Meiosis	Control	H	H	A	A	A	A	A	A	A	A	A	A	A	A	A	A	A	A	A	A	A	A	A	A	A	B	B	B	B	B	H	H	H	H	H	H	H	H	H	H	H	H	H	H	H	A	A	A
Total Meiosis	Control	H	H	H	H	H	H	H	H	H	H	H	H	H	H	H	H	H	H	H	H	H	H	H	H	H	H	H	B	B	B	B	B	B	B	B	B	B	B	B	B	B	B	B	B	B	B	H	B
Total Meiosis	Control	H	H	H	H	H	H	H	H	B	B	B	B	H	H	H	H	H	H	H	H	H	A	A	A	A	H	H	A	A	A	A	A	A	A	H	H	H	H	H	H	H	H	H	H	H	H	H	B
Total Meiosis	Control	B	B	B	B	B	B	B	B	B	B	B	B	B	B	B	B	B	B	B	B	B	B	B	B	B	B	B	B	B	B	B	B	B	B	B	B	B	B	B	B	B	B	B	B	B	B	H	B
Total Meiosis	Control	B	H	H	H	H	H	H	H	H	H	H	H	H	H	H	H	H	H	H	H	H	H	H	H	H	H	H	B	B	B	H	H	H	H	H	H	H	H	H	H	H	H	H	H	H	H	H	B
Total Meiosis	Control	H	H	B	B	B	B	H	H	H	H	H	H	H	H	H	H	H	H	H	H	H	H	H	H	B	A	A	B	B	B	A	A	A	H	H	H	H	H	H	H	H	H	H	H	H	H	H	H
Total Meiosis	Control	H	A	A	A	A	A	A	A	A	A	A	A	H	H	H	H	H	H	H	H	H	H	H	H	H	A	A	H	H	H	A	A	A	A	A	A	A	A	A	A	A	A	A	A	A	A	A	B
Total Meiosis	Control	H	A	A	A	A	A	A	A	A	A	A	A	H	H	H	H	H	H	H	H	H	H	H	H	H	H	H	H	H	A	H	H	H	H	H	H	H	H	H	H	H	H	H	H	H	H	H	B
Total Meiosis	Control	H	B	B	B	B	B	B	B	B	B	B	B	A	A	A	A	A	A	A	A	A	A	A	A	A	H	H	H	H	H	A	A	B	B	B	B	B	B	B	B	B	B	B	B	B	B	B	H
Total Meiosis	Control	A	A	H	H	H	H	H	H	H	H	H	H	H	H	H	H	H	H	H	H	H	H	H	H	H	H	H	H	H	H	A	A	A	A	A	A	A	A	A	A	A	A	A	A	A	A	A	H
Total Meiosis	Control	A	A	A	A	A	A	H	H	H	H	H	H	H	H	H	H	H	H	H	H	H	H	H	H	H	H	H	H	H	H	A	A	A	A	A	H	H	H	H	H	H	H	H	H	H	H	H	H
Total Meiosis	Control	H	H	H	H	H	B	B	B	B	B	B	B	A	A	A	A	A	A	A	A	A	A	H	H	H	H	H	H	H	A	H	A	.	A	A	A	A	A	A	A	A	A	A	A	A	A	A	B
Total Meiosis	Control	H	B	B	B	H	H	H	H	H	H	H	H	H	H	H	H	H	H	H	H	H	H	H	H	H	H	A	A	A	A	H	A	A	A	A	A	A	A	A	A	A	A	A	A	A	A	A	B
Total Meiosis	Control	A	A	A	A	A	A	A	A	A	A	A	A	B	B	B	B	B	B	B	B	B	B	B	B	B	B	B	H	H	H	H	B	B	B	B	B	B	B	B	B	B	B	B	H	H	H	H	H
Total Meiosis	Control	H	H	B	B	B	B	B	B	B	B	B	B	B	B	B	B	B	B	B	B	B	B	B	B	B	B	B	H	H	H	H	H	H	H	H	H	H	H	H	H	H	H	H	H	H	H	H	B
Total Meiosis	Control	A	A	H	H	H	H	H	H	H	H	H	H	B	B	B	B	B	B	B	B	B	B	H	H	H	H	H	H	H	H	H	H	H	H	H	H	H	H	H	H	H	H	H	H	H	H	H	A
Total Meiosis	Control	H	H	H	A	A	A	H	H	H	H	H	H	H	H	H	H	H	H	H	H	H	H	A	A	A	A	A	B	B	B	A	A	A	A	A	H	H	H	H	H	H	H	H	H	H	H	H	H
Total Meiosis	Control	A	A	A	A	A	A	A	H	H	H	H	H	H	H	H	H	H	H	H	H	H	H	B	B	B	B	B	H	H	H	H	B	B	B	B	B	B	B	B	B	B	B	B	B	H	H	H	H
Total Meiosis	Control	A	A	A	A	A	A	A	A	A	A	A	A	A	A	A	A	A	A	A	A	A	A	A	A	A	A	A	H	H	H	A	A	A	A	A	A	A	A	A	A	A	A	H	H	H	H	H	H
Total Meiosis	Control	H	H	H	H	H	H	H	H	A	A	A	A	A	A	A	A	A	A	A	A	.	A	H	H	H	H	H	A	A	A	B	B	B	B	B	B	B	B	B	B	B	B	B	B	B	B	B	A
Total Meiosis	Control	H	H	H	H	H	H	H	H	H	H	H	H	B	B	B	B	B	B	B	B	B	B	B	B	B	B	B	H	H	H	H	H	H	H	H	H	H	H	H	H	B	B	B	B	B	H	H	B
Total Meiosis	Control	A	A	A	A	A	A	H	H	H	H	H	H	A	A	A	A	A	A	A	A	A	A	A	A	A	H	H	A	A	A	H	H	H	H	H	H	H	H	H	H	H	H	H	H	H	H	A	H
Total Meiosis	Control	A	A	A	A	A	A	A	A	A	A	A	A	H	H	H	H	H	H	H	H	H	H	A	A	A	A	A	A	A	H	A	A	H	H	H	H	H	H	H	H	H	H	H	H	H	H	H	A
Total Meiosis	Control	H	H	H	H	H	H	H	H	H	H	H	H	A	A	A	A	A	A	A	A	A	.	A	A	A	A	A	H	H	H	H	H	A	A	A	A	A	A	A	A	A	A	A	A	H	H	H	H
Total Meiosis	Control	B	B	B	B	B	B	B	B	B	B	B	B	B	B	B	B	B	B	B	B	B	B	B	B	H	H	H	H	H	H	A	A	A	H	H	H	H	H	H	H	H	H	H	H	H	H	H	A
Total Meiosis	Control	H	H	H	H	H	A	A	A	A	A	A	A	A	A	A	A	A	A	A	A	A	A	A	A	A	A	H	A	A	A	H	H	H	A	A	A	A	A	A	A	A	A	A	A	A	A	A	H
Total Meiosis	Control	B	B	B	B	B	B	H	H	H	H	H	H	B	B	B	B	B	B	B	B	B	B	B	B	H	H	H	H	H	H	A	A	A	A	A	B	B	B	B	B	B	B	B	B	B	B	B	A
Total Meiosis	Control	B	B	B	B	B	B	H	H	H	H	H	H	A	A	A	A	A	A	A	A	A	A	A	A	A	H	H	A	A	A	A	A	A	A	A	A	A	A	A	A	A	A	A	A	A	A	H	B
Total Meiosis	Control	B	B	B	B	B	B	B	B	H	H	H	H	B	B	B	B	B	B	B	B	B	H	H	H	H	H	H	H	H	H	H	H	H	H	H	H	H	H	H	H	H	H	H	H	H	H	H	H
Total Meiosis	Control	A	A	A	A	A	A	A	A	A	A	A	H	B	B	B	B	B	B	B	B	B	B	H	H	H	H	A	B	B	H	H	H	H	H	H	H	H	H	H	H	H	H	H	H	H	H	H	A
Total Meiosis	Control	H	H	B	B	B	B	B	B	B	B	B	H	H	H	H	H	H	H	H	H	H	H	H	H	H	H	H	B	B	B	A	A	A	A	A	A	A	A	A	A	A	A	A	A	A	A	A	H
Total Meiosis	Control	B	H	H	H	H	H	H	H	H	H	H	H	H	H	H	H	H	H	H	H	H	H	A	A	A	A	A	H	H	H	H	H	B	H	H	H	H	H	H	H	H	H	H	H	H	H	H	H
Total Meiosis	Control	A	A	A	A	A	A	A	A	A	A	A	A	B	B	B	B	B	B	B	B	B	B	H	H	H	H	H	H	H	H	A	A	A	H	H	H	H	H	H	H	H	H	H	H	H	H	H	H
Total Meiosis	Control	H	H	H	H	H	H	H	H	H	H	H	H	A	A	A	A	A	A	A	A	A	A	A	A	A	B	B	A	A	A	H	H	H	H	H	H	H	H	H	H	H	H	B	B	B	B	B	A
Total Meiosis	Control	H	A	A	A	A	A	A	H	H	H	H	H	H	H	H	H	H	H	H	H	H	H	H	H	H	H	H	B	B	H	H	H	H	H	H	H	H	H	H	H	H	H	H	H	B	B	B	A
Total Meiosis	Control	B	H	H	H	H	H	H	H	H	H	H	H	H	H	H	H	H	H	H	H	H	H	B	B	B	H	H	B	B	B	H	B	H	H	H	H	H	H	H	H	H	H	H	H	H	H	H	H
Total Meiosis	Control	H	H	H	H	H	H	H	H	H	H	H	H	A	A	A	A	A	A	A	A	A	A	H	H	H	H	H	H	H	H	H	H	H	H	H	H	H	H	H	H	H	H	H	H	H	H	H	B
Total Meiosis	Control	H	H	A	H	H	H	A	A	A	A	A	H	H	H	H	H	H	H	H	A	A	A	A	A	A	A	A	H	H	H	A	A	A	A	A	A	A	A	A	A	A	A	A	A	A	A	A	A
Total Meiosis	Control	H	H	H	H	H	A	A	A	A	A	A	A	H	H	H	H	H	H	H	H	H	B	H	H	H	H	H	H	H	H	A	A	A	B	B	B	B	B	B	B	B	B	B	B	B	B	B	B
Total Meiosis	Control	H	H	H	H	H	H	B	H	H	H	H	H	B	B	B	B	B	B	B	B	B	B	B	B	H	H	H	B	B	H	A	A	A	A	A	H	H	H	H	H	H	H	H	H	H	H	H	A
Total Meiosis	Control	H	H	H	H	H	H	H	H	H	H	H	H	A	A	A	A	A	A	A	A	A	H	H	H	H	H	H	A	A	A	B	B	B	B	B	B	B	B	B	B	B	B	B	B	H	H	H	H
Total Meiosis	Control	H	H	A	A	A	A	A	A	A	A	A	H	B	B	B	B	B	B	B	B	B	B	H	H	H	B	B	H	H	H	A	A	A	H	H	H	H	H	H	H	H	H	H	H	H	H	B	A
Total Meiosis	Control	H	H	H	H	H	A	A	A	A	A	A	A	B	B	B	B	B	B	B	B	B	B	H	H	H	H	H	A	A	A	B	B	B	B	H	H	H	H	H	H	H	H	H	H	H	H	H	B
Total Meiosis	Control	H	B	B	B	B	B	B	B	B	B	B	B	B	B	B	B	B	B	B	B	B	B	H	H	H	A	A	B	B	H	H	H	H	H	H	H	H	H	H	H	H	H	H	.	H	H	H	B
Total Meiosis	Control	H	H	H	H	H	H	A	A	A	A	A	A	H	H	H	H	H	H	H	H	H	H	H	H	H	B	H	B	B	B	H	H	H	B	B	B	B	B	B	B	B	B	B	B	B	B	B	B
Total Meiosis	Control	H	B	B	B	B	B	B	B	B	B	B	B	A	A	A	A	A	A	A	A	A	A	H	H	H	H	H	A	A	A	B	H	H	H	H	H	H	H	H	H	H	H	H	H	H	H	H	A
Total Meiosis	Control	B	B	B	B	B	B	B	B	B	B	B	H	H	H	H	H	H	H	H	H	H	H	H	H	H	H	H	A	A	A	B	B	B	B	B	B	B	B	B	B	B	B	B	B	B	B	B	A
Total Meiosis	Control	H	H	H	A	A	A	A	A	A	A	A	H	H	H	H	H	H	H	H	H	H	H	B	B	B	H	A	B	B	B	H	H	H	B	B	B	B	B	B	B	B	B	B	B	B	B	B	H
Total Meiosis	Control	A	A	H	H	H	H	H	H	H	H	H	H	B	B	B	B	B	B	B	B	B	H	A	A	A	A	A	H	H	H	H	H	A	A	A	A	A	A	A	A	A	A	A	A	A	A	A	H
Total Meiosis	Control	H	H	H	H	H	H	H	H	H	H	H	H	H	H	H	H	H	H	H	H	H	H	H	H	H	H	H	H	H	H	H	H	H	H	H	H	H	H	H	H	H	H	H	H	H	H	B	H
Total Meiosis	Control	B	B	B	B	B	B	B	B	B	B	B	B	A	A	A	A	A	A	A	H	H	H	H	H	H	H	H	B	.	B	H	H	H	B	B	H	H	H	H	H	H	H	H	H	H	H	H	H
Total Meiosis	Control	A	H	H	H	H	H	H	H	B	B	B	B	H	H	H	H	H	H	H	H	H	H	H	H	H	A	A	B	B	B	H	H	H	H	H	H	H	H	H	H	H	H	H	H	H	H	H	H
Total Meiosis	Control	B	B	B	B	B	B	B	B	H	H	H	H	H	H	H	H	H	H	H	H	H	H	H	H	H	H	H	H	H	H	H	H	H	H	B	H	H	H	H	H	H	H	H	H	H	H	H	B
Total Meiosis	Control	B	B	B	B	B	B	B	B	B	B	H	H	B	B	B	B	B	B	B	B	B	H	H	H	H	H	H	H	H	H	H	H	H	H	H	H	H	H	H	H	H	H	H	H	H	H	B	A
Total Meiosis	Control	A	A	H	H	H	H	H	H	H	H	B	B	B	B	B	B	B	B	B	B	B	B	B	B	B	B	B	H	H	H	H	H	A	A	A	A	A	A	A	A	A	A	A	A	A	A	A	H
Total Meiosis	Control	H	H	H	H	B	B	B	B	B	B	B	B	H	H	H	H	H	H	H	H	H	H	H	H	H	A	A	A	A	H	H	H	H	B	B	B	H	H	H	H	H	H	H	H	H	H	H	H
Total Meiosis	Control	A	A	A	A	A	A	A	A	H	H	H	H	H	H	H	H	H	H	H	H	H	H	H	H	H	H	H	H	H	H	H	H	H	H	A	A	A	A	A	A	A	A	A	A	A	A	H	H
Total Meiosis	Control	A	A	A	A	A	H	H	H	H	H	B	B	H	H	H	H	H	H	H	H	H	H	H	H	H	H	H	H	H	H	H	H	H	H	H	A	A	A	A	A	A	A	A	A	H	H	H	H
Total Meiosis	Control	A	A	A	A	A	A	H	H	H	H	H	H	H	H	H	H	H	H	H	H	H	H	A	A	A	A	A	A	A	A	H	H	H	A	A	A	A	A	A	A	A	A	A	A	A	A	H	H
Total Meiosis	Control	A	A	A	A	A	A	A	A	H	H	H	H	H	H	H	H	H	H	H	H	H	H	H	H	H	B	B	A	A	H	H	H	H	H	H	H	H	H	H	H	H	H	H	H	H	H	H	H
Total Meiosis	Control	A	A	A	A	A	A	A	A	H	H	A	A	A	A	A	A	A	A	A	A	A	A	A	A	A	A	A	.	H	H	H	H	H	H	B	H	H	H	H	H	H	H	H	H	H	H	H	A
Total Meiosis	Control	B	H	H	H	H	H	H	H	H	H	H	H	B	B	B	B	B	B	B	B	B	B	H	H	H	H	H	B	B	B	B	B	B	B	B	B	B	.	B	B	B	B	B	B	B	B	B	B
Total Meiosis	Control	A	H	H	H	H	H	H	H	H	H	H	A	A	A	A	A	A	A	A	A	A	A	A	H	H	H	H	H	H	H	A	A	A	A	A	A	A	A	A	A	A	A	A	A	A	A	B	H
Total Meiosis	Control	A	A	A	A	A	A	A	A	A	A	A	H	H	H	H	H	H	H	H	H	H	H	H	H	H	H	H	A	A	H	A	A	A	A	A	A	A	A	A	A	A	A	A	A	H	H	H	H
Total Meiosis	Control	A	A	A	H	B	B	B	B	B	B	B	B	B	B	B	B	B	B	B	B	B	B	B	B	B	H	H	A	A	A	A	A	A	H	H	H	H	H	H	H	H	H	H	H	H	H	H	H
Total Meiosis	Control	A	A	A	A	A	A	A	A	A	A	A	A	H	H	H	H	H	H	H	H	H	H	H	A	A	A	A	H	H	A	A	H	H	H	H	H	H	H	H	H	H	H	H	H	H	H	H	H
Total Meiosis	Control	H	H	H	H	H	H	H	H	H	H	H	B	H	H	H	H	H	H	H	H	H	H	H	H	H	A	A	A	A	A	B	B	B	H	H	H	H	H	H	H	H	H	H	H	H	H	H	A
Total Meiosis	Control	H	H	A	A	A	A	A	A	A	A	A	A	H	H	H	H	H	H	H	H	H	H	H	H	H	H	H	H	H	H	H	B	B	B	B	B	B	B	B	B	B	B	B	B	B	B	B	B
Total Meiosis	Control	H	H	B	B	B	B	H	H	H	H	H	H	B	B	B	B	B	B	B	B	B	B	A	A	A	A	A	B	B	B	H	H	H	H	H	H	H	H	H	H	H	H	H	H	H	H	H	H
Total Meiosis	Control	B	B	B	B	B	B	B	B	B	B	H	H	H	H	H	H	H	H	H	H	H	B	H	H	H	H	H	B	B	B	A	A	A	A	A	A	A	A	A	A	A	A	A	A	A	A	A	A
Total Meiosis	Control	.	.	H	.	H	B	.	H	.	H	H	H	H	H	H	.	.	.	H	H	.	H	.	A	A	H	H	A	A	H	B	B	B	B	B	.	B	B	B	B	B	B	.	B	B	H	.	.
Total Meiosis	Control	H	H	H	H	H	B	B	B	B	B	B	B	H	H	H	H	H	H	H	H	H	H	A	A	A	A	A	H	H	H	B	B	B	H	H	H	H	H	H	H	H	H	H	H	H	H	H	H
Total Meiosis	Control	H	H	H	H	H	H	H	H	H	H	H	H	H	H	H	H	H	H	H	H	H	H	B	B	B	B	H	A	A	A	B	B	B	B	B	B	B	B	B	B	B	B	B	B	B	B	H	B
Total Meiosis	Control	H	H	H	H	H	H	H	H	H	H	H	H	B	B	B	B	B	B	B	B	B	B	H	H	H	H	H	H	H	H	H	H	H	A	A	A	A	A	A	A	A	A	A	A	A	A	A	B
Total Meiosis	Control	H	H	H	H	H	A	A	A	A	A	H	H	H	H	H	H	H	H	H	H	H	H	H	H	H	H	H	H	H	H	H	B	B	B	B	H	H	H	H	H	H	H	H	H	H	H	A	A
Total Meiosis	Control	A	A	A	A	A	A	A	A	A	A	A	A	H	H	H	H	H	H	H	H	H	H	H	H	H	H	H	H	H	H	H	A	A	H	H	H	H	H	H	H	H	H	H	H	H	H	H	A
Total Meiosis	Control	A	A	H	H	B	H	H	H	H	H	H	H	B	B	B	B	B	B	B	B	B	B	B	B	B	B	H	H	H	.	B	B	B	B	B	B	B	B	B	B	B	B	B	B	B	B	B	H
Total Meiosis	Control	H	H	H	H	H	H	H	H	H	H	H	H	H	H	H	H	H	H	H	H	H	H	H	H	H	H	H	H	H	H	H	H	H	H	H	H	H	H	H	H	H	H	H	H	H	H	H	A
Total Meiosis	Control	A	H	H	.	H	H	H	B	B	B	B	B	H	H	H	H	H	H	H	H	H	H	H	H	H	H	H	H	H	H	H	H	H	H	H	H	H	H	H	H	H	H	H	H	B	B	B	H
Total Meiosis	Control	B	B	B	B	B	B	B	B	B	B	B	B	H	H	H	H	H	H	H	H	H	H	H	H	H	H	B	B	B	B	H	H	A	A	A	A	A	A	A	A	A	A	A	A	A	A	A	B
Total Meiosis	Control	H	A	A	.	H	H	H	H	H	H	H	H	H	H	H	.	H	H	H	H	H	H	H	H	H	H	H	H	H	H	A	A	A	A	A	A	A	A	A	A	A	A	A	A	A	A	A	.
Total Meiosis	Control	A	A	H	H	H	H	H	B	B	B	B	B	H	H	H	H	H	H	H	H	H	A	A	H	H	H	H	H	H	H	H	H	H	H	H	H	H	H	H	H	H	H	H	H	H	H	H	B
Total Meiosis	Control	B	B	B	B	H	H	H	H	A	A	A	A	A	A	A	A	A	A	A	A	A	A	H	H	H	H	H	H	H	B	A	A	A	H	H	H	H	H	H	H	H	H	H	H	H	H	H	H
Total Meiosis	Control	H	H	H	H	H	H	H	H	B	B	B	B	H	H	H	H	H	H	H	H	H	H	A	A	A	A	A	H	H	.	H	H	H	H	H	H	H	H	H	H	H	H	H	H	H	H	H	H
Total Meiosis	Control	H	H	.	H	H	B	B	B	B	B	B	B	H	H	H	H	H	H	H	H	H	H	H	H	H	H	H	A	A	A	B	B	B	B	B	B	B	B	B	B	B	B	H	H	B	B	B	H
Total Meiosis	Control	H	H	H	H	H	A	A	A	A	A	A	H	H	H	H	H	H	H	H	H	H	H	H	H	H	H	H	A	A	H	A	A	A	A	A	A	A	A	A	A	A	A	A	A	A	A	H	B
Total Meiosis	Control	H	H	H	H	H	H	H	H	H	H	H	H	A	A	A	A	A	A	A	A	A	H	H	H	H	H	H	A	A	H	H	H	H	H	H	H	H	H	H	H	H	H	H	H	H	H	H	B
Total Meiosis	Control	H	H	H	H	H	H	B	B	B	B	B	B	H	H	H	H	H	H	H	H	H	A	A	A	A	A	A	H	H	B	H	H	H	H	H	H	B	B	B	B	B	B	B	B	B	B	B	H
Total Meiosis	Control	B	B	B	B	B	B	B	B	B	B	B	H	B	B	B	B	B	B	B	B	B	B	B	B	B	B	B	B	B	B	H	H	.	H	H	H	H	H	H	H	H	H	H	H	H	H	H	A
Total Meiosis	Control	H	H	H	H	H	B	B	B	B	B	B	B	H	H	H	H	H	H	H	H	H	H	B	B	B	B	B	A	A	A	H	H	A	A	A	A	A	A	A	A	H	H	H	H	H	H	H	B
Total Meiosis	Control	H	A	A	A	A	A	H	H	H	H	H	H	H	H	H	H	H	H	H	H	H	H	B	B	B	B	B	H	H	H	A	A	H	H	H	H	H	H	H	H	H	H	H	H	B	B	B	B
Total Meiosis	Control	A	A	H	H	H	H	H	H	H	H	B	B	H	H	H	H	H	H	H	H	H	H	H	H	H	B	B	A	A	A	H	B	B	B	B	B	B	B	B	B	B	B	B	B	B	H	H	A
Total Meiosis	Control	H	H	H	H	H	H	H	H	H	H	H	H	B	B	B	B	B	B	B	B	B	B	B	B	B	B	B	H	H	H	H	H	H	H	H	H	H	H	H	H	H	H	H	H	A	A	A	H
Total Meiosis	Control	H	B	H	H	H	H	H	H	H	H	H	H	H	H	H	H	H	H	H	H	H	H	H	H	H	H	H	H	H	H	H	H	H	H	H	H	H	H	H	H	H	H	H	H	H	H	H	H
Total Meiosis	Control	A	A	H	H	H	H	H	H	H	H	H	H	B	B	B	B	B	B	B	B	B	B	B	B	B	B	B	A	A	A	A	A	A	H	H	H	H	H	H	H	H	H	H	H	H	H	H	A
Total Meiosis	Control	H	H	H	H	H	H	H	H	H	H	.	H	H	H	H	H	H	H	H	A	A	A	A	A	A	A	A	A	A	H	A	A	A	A	A	A	A	A	A	A	A	A	A	A	A	A	H	H
Total Meiosis	Control	B	H	A	A	A	A	A	A	A	A	A	A	A	A	A	A	A	A	A	A	A	A	H	H	H	H	H	B	B	B	B	B	B	B	H	H	H	H	H	H	H	H	H	H	H	H	H	B
Total Meiosis	Control	B	B	B	B	B	B	B	B	B	B	B	B	H	H	H	H	H	H	H	B	B	B	B	B	B	B	B	B	B	B	H	H	H	H	H	H	H	H	H	H	H	H	H	H	H	H	H	H
Total Meiosis	Control	H	H	H	H	B	B	B	B	B	B	H	H	A	A	A	A	A	A	A	A	A	A	A	A	A	A	A	A	A	A	H	H	H	A	A	A	A	A	A	A	A	A	A	A	A	A	H	A
Total Meiosis	Control	B	B	B	B	B	B	B	B	H	H	H	H	H	H	H	H	H	H	H	H	H	H	H	H	H	H	H	A	A	A	B	B	B	B	H	H	H	H	H	H	H	H	H	H	H	H	H	H
Total Meiosis	Control	B	B	B	B	B	H	H	H	H	H	H	A	B	B	B	B	B	B	B	B	B	B	B	B	B	B	B	A	A	A	B	B	B	B	B	B	B	B	B	B	B	B	B	B	B	B	B	H
Total Meiosis	Control	H	H	H	H	H	H	H	H	A	A	A	A	B	B	B	B	B	B	B	B	B	B	H	H	H	A	A	.	H	.	H	H	H	H	H	H	H	H	H	H	H	H	A	A	A	A	A	H
Total Meiosis	Control	A	A	H	H	H	H	H	H	H	H	H	H	H	H	H	H	H	H	H	H	H	H	H	H	H	H	H	B	B	B	A	A	A	A	H	H	H	H	H	H	H	H	H	H	H	H	H	B
Total Meiosis	Control	H	H	H	.	H	H	H	H	H	H	A	A	A	A	A	A	A	A	A	A	A	A	A	A	A	H	H	H	H	H	H	H	H	H	H	B	B	B	B	B	B	B	B	B	B	B	B	H
Total Meiosis	Control	B	B	B	B	B	B	B	B	H	H	H	H	H	H	H	H	H	H	H	H	H	H	A	A	A	A	A	H	H	H	A	A	A	H	H	H	H	H	H	H	H	H	H	H	H	H	H	A
Total Meiosis	Control	H	H	H	H	H	H	H	H	H	H	H	H	B	B	B	B	B	B	B	B	B	B	B	B	H	H	H	H	H	H	H	H	H	H	H	H	H	H	H	H	H	H	H	H	H	H	B	A
Total Meiosis	Control	H	H	A	A	H	H	H	H	H	H	H	H	B	B	B	B	B	B	B	B	B	B	B	B	B	B	B	H	H	H	B	B	B	B	B	B	B	B	B	B	B	B	B	B	B	B	B	H
Total Meiosis	Control	H	H	A	A	A	A	A	A	A	A	H	H	B	B	B	B	B	B	B	B	B	B	H	H	H	A	A	H	H	H	H	B	B	H	H	H	H	H	H	H	H	H	H	H	H	H	H	H
Total Meiosis	Control	H	H	H	H	H	H	A	A	A	A	A	A	A	A	A	A	A	A	A	A	A	A	A	A	A	A	A	B	B	B	A	A	A	A	A	A	A	A	H	H	H	H	H	H	H	H	B	H
Total Meiosis	Control	A	A	A	.	A	A	A	A	A	A	A	A	A	A	A	A	A	A	A	A	A	H	H	H	H	H	H	B	B	B	H	H	H	H	H	H	H	H	H	H	H	H	H	H	H	H	.	H
Total Meiosis	Control	H	H	H	H	H	H	H	H	H	H	H	H	H	H	H	H	H	H	H	H	H	H	H	H	H	H	H	B	B	B	H	H	H	H	H	H	H	H	H	H	H	H	H	H	H	H	H	B
Total Meiosis	Control	H	H	H	H	H	H	H	H	H	H	H	H	H	H	H	H	H	H	H	H	H	B	B	B	B	B	B	B	B	B	B	B	B	B	B	B	.	B	B	.	B	B	B	B	H	H	H	A
Total Meiosis	Control	H	H	A	A	A	A	A	A	A	A	A	H	H	H	H	H	H	H	H	H	H	H	B	B	H	H	H	B	B	B	A	A	A	A	A	A	A	A	A	A	A	A	A	A	A	A	A	A
Total Meiosis	Control	H	H	A	H	H	H	H	H	H	H	H	H	H	H	H	H	H	H	H	H	H	H	H	H	H	H	H	B	B	B	H	H	H	H	H	H	H	H	H	H	H	H	H	H	H	H	H	B
Total Meiosis	Control	B	B	B	B	B	B	B	B	B	B	B	B	A	A	A	A	A	A	A	A	A	A	A	A	A	A	A	B	B	H	A	A	A	A	A	H	H	H	H	H	H	H	H	H	H	H	H	B
Total Meiosis	Control	A	H	B	B	H	H	H	H	H	.	H	H	B	B	B	B	B	B	B	B	B	H	H	H	H	A	A	B	B	B	A	A	A	A	A	A	A	A	A	A	A	A	A	A	A	A	A	H
Total Meiosis	Control	H	H	H	H	H	H	H	H	H	H	H	H	A	A	A	A	A	A	A	A	A	A	A	A	A	A	A	B	B	B	A	A	H	H	H	A	A	A	A	A	A	A	A	H	H	H	H	A
Total Meiosis	Control	A	A	A	A	A	A	A	A	H	H	H	H	H	H	H	H	H	H	H	H	H	H	H	A	A	A	A	H	H	H	A	A	H	H	H	H	H	H	H	H	H	H	H	H	H	H	H	A
Total Meiosis	Control	H	H	H	H	H	H	H	H	H	H	H	H	H	H	H	H	H	H	H	B	B	B	B	B	B	B	B	A	A	A	H	A	A	A	H	A	A	A	A	A	A	A	A	A	A	A	A	H
Total Meiosis	Control	B	B	B	B	B	H	H	H	H	H	H	H	H	H	H	H	H	H	H	H	H	H	A	A	A	A	A	B	B	B	B	B	H	H	H	H	H	H	H	H	H	H	H	H	H	H	H	A
Total Meiosis	Control	A	H	H	H	H	H	H	H	A	A	A	A	A	A	A	A	A	A	A	A	A	A	A	A	A	H	H	H	H	H	H	H	H	H	H	H	H	H	H	H	H	H	A	A	H	H	H	H
Total Meiosis	Control	A	A	A	A	A	A	A	A	A	A	A	A	H	H	H	H	H	H	H	H	H	H	H	H	H	H	H	B	B	B	A	A	A	A	A	A	A	A	A	A	A	A	A	A	A	A	A	H
Total Meiosis	Control	B	B	H	H	H	H	A	A	A	A	A	A	H	H	H	H	H	H	H	H	H	H	A	A	A	A	A	H	H	H	B	B	B	B	B	B	B	B	B	B	B	B	B	B	B	B	B	A
Total Meiosis	Control	A	H	H	H	H	H	H	H	H	H	H	H	A	A	A	A	A	A	A	A	A	A	A	A	A	A	A	H	H	H	A	A	A	A	A	A	A	A	A	A	A	A	A	A	A	A	A	H
Total Meiosis	Control	A	H	H	H	H	H	H	H	H	H	H	H	H	H	H	H	H	H	H	H	H	H	H	H	H	H	H	H	H	H	A	A	A	A	A	H	H	H	H	H	H	H	H	H	H	B	B	H
Total Meiosis	Control	A	A	A	A	A	A	A	A	A	A	B	B	H	H	H	H	H	H	H	H	H	A	A	A	A	A	A	H	H	H	H	H	H	H	B	B	B	B	B	B	B	B	B	B	B	B	H	B
Total Meiosis	Control	A	A	A	A	A	A	A	A	A	A	A	A	H	H	H	H	H	H	H	H	H	H	H	A	A	A	A	A	A	A	H	H	H	H	H	H	H	H	H	H	H	H	H	H	H	H	A	H
Total Meiosis	Control	H	H	H	H	H	H	H	H	H	H	H	H	H	H	H	H	H	H	H	H	H	H	H	H	H	.	H	A	A	A	H	H	H	A	A	A	A	A	A	A	A	A	A	A	H	H	H	H
Total Meiosis	Control	H	H	B	B	B	B	B	B	B	B	B	B	H	H	H	H	H	H	H	H	H	H	A	A	A	A	A	H	H	B	H	H	H	H	H	H	H	H	H	H	H	H	H	H	H	H	H	B
Total Meiosis	Control	H	H	H	H	H	H	B	B	B	B	B	B	B	B	B	B	B	B	B	B	B	H	H	H	H	A	A	H	H	H	A	A	A	A	A	A	A	A	A	A	H	H	H	H	H	H	H	H
Total Meiosis	Control	A	A	A	A	A	A	A	A	A	A	A	A	H	H	H	H	H	H	H	H	H	H	B	B	B	B	B	H	H	H	B	B	B	B	B	B	B	B	B	B	B	B	B	B	B	B	B	H
Total Meiosis	Control	H	H	H	H	H	H	H	H	H	H	H	A	A	A	A	A	A	A	A	A	A	A	H	H	H	H	H	B	B	B	B	B	B	B	B	B	B	B	B	B	H	H	H	H	H	H	H	A
Total Meiosis	Control	H	H	H	H	H	H	H	H	H	H	H	B	H	H	H	H	H	H	H	H	H	H	H	H	H	H	H	H	H	H	B	H	H	H	H	H	H	H	H	H	H	H	H	H	H	H	A	H
Total Meiosis	Control	H	H	H	H	H	H	H	H	H	H	H	B	H	H	H	H	H	H	H	H	H	H	H	H	H	H	B	H	H	H	B	B	B	B	H	A	A	A	A	A	A	A	A	A	A	A	A	B
Total Meiosis	Control	B	B	B	B	B	B	B	B	B	B	B	H	A	A	A	A	A	A	A	H	H	H	H	H	H	H	H	H	H	H	A	A	A	H	H	H	H	H	H	H	H	H	H	H	H	H	H	H
Total Meiosis	Control	H	H	B	B	B	B	B	B	B	B	B	B	H	H	H	H	H	H	H	H	H	H	H	H	H	H	H	H	H	H	H	H	H	H	H	H	H	H	H	H	H	H	H	H	H	H	B	H
Total Meiosis	Control	A	A	A	A	A	A	H	H	H	H	H	H	A	A	A	A	A	A	A	A	A	H	H	A	A	A	A	A	A	A	B	B	B	B	B	B	B	B	B	B	B	B	B	B	B	B	B	H
Total Meiosis	Control	H	H	B	B	B	B	B	B	B	B	B	B	B	B	B	B	B	B	B	B	B	B	B	B	B	B	B	A	A	A	H	H	H	H	H	H	H	H	H	H	H	H	H	H	H	H	H	H
Total Meiosis	Control	H	B	H	H	H	H	H	H	H	H	H	H	B	B	B	B	B	B	B	B	B	B	B	B	B	B	B	B	B	B	H	A	A	A	A	A	A	A	A	A	A	A	A	A	A	A	A	H
Total Meiosis	Control	B	B	B	H	H	H	H	H	H	H	H	H	H	H	H	H	.	H	H	H	H	H	H	H	H	H	H	H	H	H	B	B	B	B	A	A	A	A	A	A	A	A	A	A	A	A	A	H
Total Meiosis	Control	B	B	B	B	B	B	B	B	B	B	B	B	B	B	B	B	B	B	B	B	B	B	B	B	B	B	B	A	A	H	H	H	H	H	H	H	H	H	H	H	H	H	H	H	H	H	H	A
Total Meiosis	Control	H	H	H	H	H	H	A	A	A	A	A	A	H	H	H	H	H	H	H	H	H	A	A	A	A	A	H	B	B	B	B	B	B	B	B	B	B	B	B	B	B	B	B	B	B	B	H	H
Total Meiosis	Control	A	A	A	A	A	A	.	A	H	H	H	H	B	B	B	B	B	B	B	B	B	B	H	H	H	H	H	H	H	H	A	A	A	A	A	A	A	A	A	A	A	A	A	A	A	A	A	B
Total Meiosis	Control	H	B	B	H	H	H	H	H	H	H	H	H	A	A	A	A	A	A	A	A	A	A	A	A	A	A	A	B	B	B	H	H	H	H	H	H	H	H	H	H	H	H	H	H	H	H	B	H
Total Meiosis	Control	B	B	B	B	B	B	B	B	B	B	B	B	H	H	H	H	H	H	H	H	H	H	H	H	H	H	H	H	H	H	B	B	B	B	B	B	H	H	H	H	H	H	H	H	H	H	H	A
Total Meiosis	Control	B	B	B	B	H	H	H	H	H	H	H	H	H	H	H	H	H	H	H	H	.	H	H	A	A	A	A	H	H	H	B	B	B	B	B	B	B	B	B	B	B	B	B	B	B	B	H	B
Total Meiosis	Control	B	H	A	A	A	A	A	A	A	A	A	A	A	A	A	A	A	A	A	A	A	A	A	A	A	A	A	B	B	B	H	H	H	H	H	H	H	H	H	H	H	H	H	H	H	H	H	A
Total Meiosis	Control	H	H	H	H	H	H	H	H	H	H	H	A	B	B	B	B	B	B	B	B	B	B	H	H	H	H	H	H	H	H	H	A	A	H	H	H	H	H	H	H	H	H	H	H	H	H	H	H
Total Meiosis	Control	H	H	H	H	H	H	H	H	B	B	B	B	H	H	H	H	H	H	H	H	H	H	B	B	B	B	B	A	A	H	H	A	A	A	A	A	A	A	A	A	A	A	A	A	A	A	A	H
Total Meiosis	Control	H	H	H	H	H	H	H	H	H	H	H	H	H	H	H	H	H	H	H	H	H	B	B	B	B	B	B	A	A	H	H	H	H	H	H	H	H	H	H	H	H	H	A	A	A	A	A	H
Total Meiosis	Control	A	A	A	A	A	A	H	H	H	H	H	H	H	H	H	H	H	H	H	H	H	H	A	A	A	A	A	H	H	H	H	H	H	H	H	H	H	H	H	H	H	H	H	H	H	B	B	B
Total Meiosis	Control	A	A	A	A	A	A	A	A	A	A	A	A	B	B	B	B	B	B	B	B	B	B	B	B	B	B	H	H	H	H	H	H	H	H	H	H	H	H	H	H	H	H	H	H	H	H	H	H
Total Meiosis	Control	B	H	H	H	H	H	H	H	H	H	H	H	B	B	B	B	B	B	B	B	B	B	B	B	B	B	B	A	A	A	H	H	H	H	H	H	H	H	H	H	H	H	H	H	H	H	H	A
Total Meiosis	Control	H	H	H	H	H	H	H	H	H	H	.	H	H	H	H	H	H	H	H	H	H	H	A	A	A	A	A	H	H	.	H	H	H	H	H	H	H	H	H	H	H	H	H	H	H	H	H	H
Total Meiosis	Control	H	B	B	B	B	B	B	B	B	B	B	B	A	A	A	A	A	A	A	A	A	A	A	A	A	A	A	H	H	H	H	H	H	H	H	H	B	B	B	B	B	B	B	B	B	B	B	A
Total Meiosis	Control	B	B	B	B	H	H	H	H	H	H	H	H	A	A	A	A	A	A	A	A	A	A	A	A	A	A	A	H	H	A	H	H	H	H	H	H	H	H	H	H	H	H	H	H	H	H	H	H
Total Meiosis	Control	H	H	H	H	H	H	H	H	H	H	H	H	B	B	B	B	B	B	B	B	B	H	A	A	A	A	A	H	H	H	A	A	A	A	A	A	A	A	A	A	A	A	H	H	H	H	H	B
Total Meiosis	Control	B	H	H	H	H	H	H	H	H	H	H	H	A	A	A	A	A	A	A	A	A	A	A	A	A	A	A	A	A	H	A	A	A	A	A	A	A	A	A	A	A	A	A	A	A	A	A	.
Total Meiosis	Control	H	H	B	B	B	B	B	B	B	B	B	B	B	B	B	B	B	B	B	B	B	B	H	H	H	H	H	H	H	H	A	A	A	A	A	A	A	A	A	A	A	A	A	A	A	A	A	H
Total Meiosis	Control	H	H	H	H	H	H	H	H	H	H	H	H	A	A	A	A	A	A	A	A	.	A	A	A	A	H	H	H	H	H	H	H	H	H	H	H	H	H	H	H	H	H	H	H	H	H	H	H
Total Meiosis	Control	H	H	H	H	H	H	B	B	B	B	B	B	B	B	B	B	B	B	B	B	B	B	B	B	B	B	B	A	A	A	H	H	H	H	B	B	B	B	B	B	B	B	B	B	B	B	H	B
Total Meiosis	Control	A	A	H	H	H	H	H	H	H	H	H	H	H	H	H	H	H	H	H	H	H	H	H	H	.	H	H	H	H	.	A	A	A	A	A	A	A	A	A	A	A	A	A	A	A	A	A	H
Total Meiosis	Control	B	B	B	B	B	B	B	B	B	B	B	H	H	H	H	H	H	H	H	H	H	H	H	H	H	H	H	B	B	B	H	H	H	H	B	B	B	B	B	B	B	B	B	B	B	B	B	H
Total Meiosis	Control	B	H	H	H	H	H	H	.	H	H	H	H	H	H	H	H	H	H	H	H	H	H	H	H	H	H	H	A	A	A	B	H	H	H	H	H	H	H	H	H	H	H	H	H	H	H	H	H
Total Meiosis	Control	H	H	H	H	H	H	H	H	H	H	H	H	H	H	H	H	H	H	H	H	H	H	B	B	B	B	B	B	B	B	H	H	H	A	A	A	A	A	A	A	A	A	A	A	A	A	A	A
Total Meiosis	Control	A	A	A	A	A	A	A	A	A	A	A	A	H	H	H	H	H	H	H	H	H	H	H	H	H	B	B	B	B	B	H	H	H	H	H	H	H	H	H	H	H	H	H	H	H	H	H	A
Total Meiosis	Control	B	B	B	.	B	B	B	B	H	H	H	A	H	H	H	H	H	H	H	A	A	A	A	A	A	A	A	H	H	H	H	B	B	B	B	B	B	B	B	B	B	B	B	B	B	B	B	A
Total Meiosis	Control	H	H	H	H	H	H	H	H	H	H	H	H	.	B	B	B	B	B	B	B	B	B	B	B	B	B	B	H	H	H	H	H	A	A	A	A	A	A	A	A	A	A	A	A	A	A	A	H
Total Meiosis	Control	B	B	B	H	A	A	A	A	A	A	A	A	H	H	H	H	H	H	.	H	H	H	H	.	.	B	.	H	.	H	A	.	A	A	A	A	.	A	.	A	A	A	A	A	A	A	A	H
Total Meiosis	Control	H	H	A	A	A	A	A	A	A	A	A	A	A	A	A	A	A	A	A	A	.	A	H	H	H	H	H	H	H	H	B	B	B	B	B	B	B	.	B	B	B	B	.	B	B	B	B	H
Total Meiosis	Control	H	A	A	.	A	A	A	A	A	A	A	H	H	H	H	H	H	H	H	H	H	H	H	A	A	A	A	A	A	A	B	B	B	B	B	B	B	.	B	B	B	B	.	B	B	B	H	A
Total Meiosis	Control	B	B	H	H	H	H	H	H	H	H	H	H	H	H	H	H	H	H	H	H	H	H	A	A	A	H	H	A	A	A	A	A	A	A	A	A	A	.	A	A	A	A	A	A	H	H	H	A
Total Meiosis	Control	B	B	B	B	B	H	H	H	H	H	H	H	H	H	H	H	H	H	H	H	H	H	A	A	A	H	H	A	A	H	B	B	B	B	B	B	B	.	B	B	B	B	B	B	B	B	B	H
Total Meiosis	Control	B	B	B	B	H	H	H	A	.	A	.	A	B	.	B	B	B	B	.	B	.	B	B	.	.	B	.	H	.	A	.	.	B	B	B	B	B	.	.	.	B	B	B	.	H	H	H	H
Total Meiosis	Control	A	A	A	A	A	A	H	H	H	H	H	H	A	A	A	A	A	.	.	A	A	A	A	A	A	A	A	A	A	A	.	H	A	A	A	A	A	.	A	A	A	A	A	A	A	A	A	H
Total Meiosis	Control	B	B	H	H	H	H	H	H	H	H	H	H	H	H	H	H	H	H	H	H	H	H	A	A	A	A	A	H	H	H	B	B	B	B	B	B	H	H	H	H	H	H	H	H	H	H	H	H
Total Meiosis	Control	B	H	H	H	H	H	H	H	H	H	A	A	A	A	A	A	A	A	A	A	A	A	A	A	A	A	A	H	H	H	H	A	A	A	A	A	A	A	A	A	A	A	A	A	A	H	H	A
Total Meiosis	Control	B	H	H	H	H	H	H	H	H	H	H	H	H	H	H	H	H	H	H	H	H	H	H	H	H	H	H	B	B	B	H	H	H	H	H	A	A	A	A	A	A	A	A	A	A	A	A	A
Total Meiosis	Control	H	H	A	A	A	A	H	.	H	H	H	H	H	H	H	H	H	H	H	H	H	H	B	H	H	H	H	A	A	A	H	H	H	A	A	A	A	A	A	A	A	A	A	A	A	A	A	H
Total Meiosis	Control	H	H	H	H	H	H	H	H	B	B	B	B	H	H	H	H	H	H	H	H	H	H	B	B	B	B	B	H	H	H	H	H	H	H	H	H	H	H	H	H	H	H	H	H	H	H	H	B
Total Meiosis	Control	H	H	H	H	H	H	A	A	A	A	A	A	A	A	A	A	A	A	A	A	A	A	A	A	A	A	H	A	A	H	H	H	H	H	H	H	H	H	H	H	H	H	H	H	H	H	B	H
Total Meiosis	Control	A	A	A	A	A	A	A	A	A	A	A	A	H	H	H	H	H	H	.	H	H	H	H	H	H	H	H	H	H	H	A	A	A	A	A	H	H	H	H	H	H	H	H	H	H	H	A	B
Total Meiosis	Control	B	B	H	H	H	H	H	H	H	H	.	A	A	A	A	A	A	.	A	A	.	A	A	A	A	A	A	H	H	H	B	B	B	B	B	B	B	.	B	B	B	B	B	B	B	B	B	H
Total Meiosis	Control	H	H	H	H	H	H	H	H	H	H	B	B	H	H	H	H	H	H	H	H	H	H	H	H	H	H	H	H	H	H	A	A	A	A	A	A	A	A	A	A	A	A	A	A	A	A	A	A
Total Meiosis	Control	H	H	H	H	H	H	H	H	H	H	H	H	B	B	B	B	B	B	B	B	B	B	B	B	B	H	A	H	H	H	A	H	H	H	B	B	B	B	B	B	B	B	B	B	B	B	B	A
Total Meiosis	Control	H	H	H	H	H	H	H	A	A	A	A	A	B	B	B	B	B	B	B	B	B	H	H	H	H	A	A	B	B	B	H	H	B	B	B	B	B	B	B	B	B	B	B	B	H	H	H	H
Total Meiosis	Control	A	A	A	A	A	A	A	A	A	A	A	A	H	H	H	H	H	H	H	H	H	A	A	A	A	H	H	H	H	H	H	A	A	A	A	A	A	A	A	A	A	A	A	A	A	A	H	H
Total Meiosis	Control	H	B	B	B	B	B	B	B	B	B	B	B	H	H	H	H	H	H	H	H	H	A	H	H	H	H	H	H	H	H	H	H	H	H	H	H	H	H	H	H	H	H	H	H	H	H	H	H
Total Meiosis	Control	B	B	B	B	B	B	B	B	B	B	B	B	A	A	A	A	A	A	A	A	A	A	A	A	A	H	B	H	H	H	A	A	A	A	A	A	A	A	A	A	A	A	A	A	A	A	H	A
Total Meiosis	Control	A	H	H	H	H	H	H	H	H	H	H	H	A	A	A	A	A	A	A	A	A	A	H	H	.	B	B	A	A	A	A	A	H	H	H	H	H	H	H	H	H	H	H	H	H	H	H	A
Total Meiosis	Control	A	A	A	A	H	H	H	H	H	H	H	H	B	B	B	B	B	B	B	B	B	B	H	H	H	H	H	H	H	H	B	B	B	B	B	B	B	.	B	B	B	B	B	B	H	H	H	A
Total Meiosis	Control	H	A	H	B	B	B	B	B	B	B	B	B	H	H	H	H	H	H	H	H	A	A	A	A	A	A	A	B	B	B	H	H	H	H	H	H	H	H	H	H	H	H	H	H	H	H	H	H
Total Meiosis	Control	H	H	H	H	B	H	H	H	H	H	H	H	A	A	A	A	A	A	A	A	A	A	A	A	A	H	H	H	H	H	A	H	H	H	H	H	H	H	H	H	H	H	H	H	H	H	H	H
Total Meiosis	Control	A	A	A	A	A	H	H	H	H	H	H	H	B	B	B	B	B	B	B	B	B	B	B	B	B	H	H	H	H	H	H	H	A	A	A	A	A	A	A	A	A	A	A	A	A	A	A	B
Total Meiosis	Control	B	B	B	B	B	B	H	H	H	H	H	H	A	A	A	A	A	A	A	A	A	A	A	A	A	A	H	H	H	H	H	H	H	H	H	.	H	H	H	H	H	H	H	H	H	H	H	A
Total Meiosis	Control	A	A	A	A	A	A	A	A	H	H	H	H	H	H	H	H	H	H	H	B	B	B	H	H	H	H	H	B	B	B	H	H	H	H	A	A	A	A	A	A	A	A	H	H	H	H	H	H
Total Meiosis	Control	A	A	A	A	A	A	A	H	H	H	H	H	H	H	H	H	H	H	H	H	H	H	H	H	H	H	H	H	H	H	H	A	A	H	H	H	H	H	H	H	H	H	H	H	H	H	H	B
Total Meiosis	Control	H	H	B	B	B	B	B	B	B	B	B	B	H	H	H	H	H	H	H	H	H	H	B	B	B	B	B	A	A	A	H	H	H	H	H	H	H	H	H	H	H	H	H	H	H	H	H	H
Total Meiosis	Control	H	H	H	H	B	B	B	B	H	H	H	H	H	H	H	H	H	H	H	H	H	H	H	H	H	A	A	.	H	H	H	H	H	H	H	H	H	H	H	H	B	B	B	B	B	B	B	B
Total Meiosis	Control	H	H	H	H	H	H	A	A	A	A	A	H	H	H	H	H	H	H	H	B	B	B	B	B	B	B	B	H	H	H	A	A	A	A	A	A	A	A	A	A	A	A	A	A	A	A	A	H
Total Meiosis	Control	H	H	A	A	A	A	A	A	H	H	H	H	H	H	H	H	H	H	H	H	H	H	H	H	H	H	H	A	A	A	H	H	H	H	H	H	H	H	H	H	H	H	H	H	A	A	A	A
Total Meiosis	Control	H	H	H	H	H	H	H	H	H	H	H	H	H	H	H	H	H	H	H	H	H	H	H	H	H	H	H	H	H	H	B	B	B	B	B	B	B	B	B	B	B	B	B	B	B	B	B	A
Total Meiosis	Control	H	H	B	B	B	B	H	H	H	H	.	H	H	H	H	H	H	H	H	H	.	H	H	H	H	H	H	H	H	H	.	H	H	B	B	B	B	B	B	B	B	B	.	B	B	B	H	A
Total Meiosis	Control	B	B	B	B	B	B	B	B	B	B	B	B	H	H	H	H	H	H	H	H	H	H	H	H	H	H	H	A	.	A	H	H	H	H	H	H	H	H	H	H	H	H	H	H	H	H	H	A
Total Meiosis	Control	A	A	H	H	H	H	B	B	H	H	H	H	H	H	H	H	H	H	H	H	.	H	H	H	H	H	A	B	B	B	A	H	H	B	B	H	H	H	H	H	H	H	H	H	H	H	H	B
Total Meiosis	Control	H	H	B	B	B	B	B	B	B	B	B	B	H	H	H	H	H	H	H	H	H	H	H	H	H	A	H	H	H	B	H	H	H	H	H	H	H	H	H	H	H	H	H	H	H	H	H	H
Total Meiosis	Control	B	B	B	H	H	H	H	H	H	H	H	H	.	A	A	.	.	A	.	.	A	A	A	A	A	H	H	H	H	H	B	B	B	B	B	B	B	B	B	B	B	B	B	B	B	B	H	H
Total Meiosis	Control	A	A	A	A	A	A	A	A	H	H	H	H	B	B	B	B	B	B	B	B	B	B	H	H	H	H	H	A	A	A	H	H	H	A	A	A	A	A	A	A	A	A	A	.	A	H	H	A
Total Meiosis	Control	B	B	B	B	B	B	H	H	H	H	H	H	B	B	B	B	B	B	B	B	B	B	B	B	B	B	H	H	H	H	H	H	H	H	H	H	H	H	H	H	H	H	H	H	H	H	H	B
Total Meiosis	Control	H	B	B	B	B	H	H	H	H	H	H	H	H	H	H	H	H	H	H	H	H	H	H	H	H	A	A	H	H	H	H	H	H	H	H	H	H	H	H	H	H	H	H	H	H	H	B	B
Total Meiosis	Control	H	H	H	H	A	A	A	A	A	A	A	A	B	B	B	B	B	B	B	B	B	H	A	A	A	H	H	H	H	H	B	B	H	H	H	H	H	H	H	H	H	H	H	H	H	H	H	A
Total Meiosis	Control	B	A	A	A	A	A	A	A	A	A	A	A	B	B	B	B	B	B	B	B	B	B	H	H	H	B	B	B	B	B	H	H	H	H	A	H	H	H	H	H	H	H	H	H	H	H	H	A
Total Meiosis	Control	B	B	H	H	H	H	H	H	H	H	A	A	H	H	H	H	H	H	H	H	H	H	A	A	A	.	A	B	B	B	A	A	A	H	H	H	H	H	H	H	H	H	H	H	H	H	H	H
Total Meiosis	Control	H	H	H	H	B	B	B	B	B	B	H	H	B	B	B	B	B	B	B	B	.	B	B	B	B	H	H	B	B	B	H	H	H	H	H	H	H	H	H	H	H	H	H	H	H	H	H	B
Total Meiosis	Control	H	H	H	B	B	B	B	H	H	H	H	H	B	B	B	B	B	B	B	B	B	B	H	H	H	H	H	H	H	H	B	B	B	B	B	B	B	B	B	B	B	B	B	B	B	B	B	A
Total Meiosis	Control	A	A	A	A	A	A	H	H	H	H	H	H	A	A	A	A	A	A	A	A	A	A	A	H	H	H	H	A	A	H	B	B	B	H	H	H	H	H	H	H	H	H	H	H	H	H	H	A
Total Meiosis	Control	H	H	H	H	H	H	H	H	H	H	H	H	B	B	B	B	B	B	B	B	B	B	H	H	H	H	H	H	H	H	B	B	B	H	H	H	H	H	H	H	H	H	H	H	H	H	H	H
Total Meiosis	Control	A	H	H	H	H	H	H	H	H	H	H	B	B	B	B	B	B	B	B	B	B	B	B	B	B	H	H	A	A	A	A	A	A	A	A	A	A	A	A	A	A	A	A	A	A	A	A	H
Total Meiosis	Control	B	B	B	B	B	B	B	B	B	B	B	B	H	H	H	H	H	H	H	H	H	H	A	A	A	A	A	H	H	H	A	A	H	H	H	H	H	H	H	H	H	H	H	H	H	H	H	B
Total Meiosis	Control	H	H	H	H	H	H	H	H	A	A	H	H	H	H	H	H	H	H	H	H	.	H	H	H	H	H	.	B	B	B	A	A	A	A	A	A	A	A	A	A	A	A	A	A	A	A	H	B
Total Meiosis	Control	B	H	H	H	H	H	H	H	H	H	A	A	H	H	H	H	H	H	H	H	.	H	H	H	H	B	B	A	A	A	H	H	H	A	A	H	H	H	H	H	H	H	H	H	H	H	H	A
Total Meiosis	Control	A	A	A	A	A	A	A	A	A	A	A	A	A	A	A	A	A	A	A	A	A	A	A	A	A	A	A	H	H	H	B	B	B	B	B	B	B	B	B	B	B	B	B	B	B	B	B	B
Total Meiosis	Control	A	A	A	A	A	A	A	A	H	H	H	H	B	B	B	B	B	B	B	B	B	H	H	H	H	H	H	H	H	H	H	H	H	H	H	H	H	H	H	H	H	H	.	H	H	H	H	H
Total Meiosis	Control	H	H	H	H	H	H	H	H	H	H	H	H	H	H	H	H	H	H	H	H	H	H	H	H	H	H	H	B	B	B	H	H	H	H	H	H	A	A	A	A	A	A	A	A	A	A	A	A
Total Meiosis	Control	A	A	A	A	A	A	A	A	H	H	H	H	A	A	A	A	A	A	A	A	A	A	H	B	B	B	B	B	B	B	H	H	H	H	H	H	H	H	H	H	H	H	H	H	H	H	H	B
Total Meiosis	Control	B	B	B	B	B	B	B	B	B	B	B	B	A	A	A	A	A	A	A	A	A	A	A	A	A	A	A	B	B	H	H	H	A	A	A	A	A	A	A	A	A	A	A	A	A	A	A	A
Total Meiosis	Control	B	B	H	H	H	H	H	H	H	H	H	H	A	A	A	A	A	A	A	A	A	A	A	A	H	H	H	B	B	B	H	B	B	B	B	B	B	B	B	B	B	B	B	B	B	B	B	H
Total Meiosis	Control	H	H	H	H	H	H	H	H	H	H	H	H	H	H	H	H	H	H	H	H	H	H	A	A	A	H	H	H	H	H	H	H	H	H	A	A	A	A	A	A	A	A	A	A	A	A	A	A
Total Meiosis	Control	H	B	B	B	B	B	B	B	B	B	B	B	A	A	A	A	A	A	A	A	A	A	A	A	A	H	H	B	B	B	H	H	H	H	H	A	A	A	A	A	A	A	A	A	A	A	A	B
Total Meiosis	Control	A	A	H	H	H	H	H	H	H	H	H	H	A	A	A	A	A	A	A	A	A	A	A	A	A	A	A	B	B	B	B	B	H	H	H	H	H	H	H	H	H	H	H	H	H	H	H	H
Total Meiosis	Control	.	B	B	B	.	B	B	B	H	H	H	H	A	A	A	A	A	A	A	A	A	A	A	A	A	A	A	.	A	A	B	B	H	H	H	H	H	H	H	H	H	H	H	H	H	H	.	H
Total Meiosis	Control	A	A	A	A	A	A	H	H	H	H	H	H	H	H	H	H	H	H	H	H	H	H	H	H	H	H	A	H	H	A	A	A	A	A	A	A	A	A	A	A	A	A	A	A	A	A	A	A
Total Meiosis	Control	B	H	H	H	H	H	H	H	H	H	H	H	B	B	B	B	B	B	B	H	H	H	B	B	B	B	B	H	H	H	B	B	B	B	B	B	B	B	B	B	B	B	B	H	H	H	H	A
Total Meiosis	Control	B	B	B	B	B	B	B	B	B	B	B	B	A	A	A	A	A	A	A	A	A	A	A	A	A	A	A	A	A	H	A	A	A	A	H	H	H	H	H	H	H	H	H	H	H	H	H	B
Total Meiosis	Control	A	A	A	A	A	A	A	A	A	A	A	A	B	B	B	B	B	B	B	B	B	B	B	B	B	H	H	H	H	H	A	A	A	A	A	H	H	H	H	H	H	H	H	H	H	B	B	B
Total Meiosis	Control	H	H	H	H	H	H	H	H	H	H	H	H	A	A	A	A	A	A	A	A	A	A	A	A	A	A	A	B	B	B	A	A	A	B	B	B	B	B	B	B	B	B	B	B	B	B	B	H
Total Meiosis	Control	A	A	H	H	H	H	H	H	H	H	H	H	B	B	B	B	B	B	B	B	B	B	B	B	B	B	B	B	B	B	A	A	A	A	A	A	A	A	A	A	A	A	A	A	A	A	A	B
Total Meiosis	Control	H	H	H	H	H	B	B	B	B	B	B	B	B	B	B	B	B	B	B	B	B	B	H	H	H	H	H	H	H	H	H	H	B	B	B	B	B	B	B	B	B	B	B	B	B	B	B	A
Total Meiosis	Control	B	B	B	B	H	A	A	A	A	A	A	A	B	.	B	B	B	B	B	B	B	H	H	H	H	A	A	B	B	B	A	A	A	A	A	A	A	A	A	A	A	A	A	A	A	A	A	H
Total Meiosis	Control	A	.	H	H	H	H	H	H	H	H	H	H	A	A	A	A	A	A	A	A	A	A	A	A	A	B	B	H	H	H	H	H	H	H	H	H	H	H	H	H	H	H	H	H	H	H	H	B
Total Meiosis	Control	A	A	A	A	H	H	H	H	H	H	.	H	H	H	H	H	H	H	H	H	H	H	H	H	H	H	H	H	H	H	B	B	B	B	B	B	B	B	B	B	B	B	B	B	B	B	H	H
Total Meiosis	Control	B	B	B	B	B	.	B	B	B	B	B	B	H	H	.	H	H	H	H	H	H	H	B	B	B	B	B	B	B	B	A	A	A	A	A	.	H	H	H	H	H	H	H	H	B	B	H	H
Total Meiosis	Control	B	B	B	B	B	B	B	B	B	B	B	B	H	H	H	H	H	H	H	H	H	H	H	H	H	H	H	A	A	A	B	B	B	H	H	H	H	H	H	H	H	H	H	B	B	B	B	H
Total Meiosis	Control	H	H	B	B	B	B	B	B	B	B	A	H	A	A	A	A	A	.	A	A	A	A	A	A	A	H	H	H	H	H	A	H	H	B	B	B	B	B	B	B	B	B	B	B	B	B	B	H
Total Meiosis	Control	B	B	B	B	B	B	B	B	B	B	B	B	H	H	H	H	H	H	H	H	H	H	H	H	H	H	H	H	H	H	B	H	H	H	H	H	H	H	H	H	H	H	H	H	H	H	H	H
Total Meiosis	Control	H	H	H	H	H	H	H	H	H	H	H	H	H	H	H	H	H	H	H	H	.	H	H	H	H	H	H	B	B	B	H	A	A	A	A	A	A	A	A	A	A	A	A	A	A	A	A	B
Total Meiosis	Control	H	H	A	A	A	A	A	A	A	A	A	A	H	H	H	H	H	H	H	H	H	B	B	B	B	H	H	H	H	H	H	H	H	H	H	H	H	H	H	H	H	H	H	H	H	H	H	H
Total Meiosis	Control	A	A	A	H	H	H	H	H	H	H	H	H	H	H	H	H	H	H	H	H	H	H	H	H	H	A	A	A	A	A	H	H	H	H	H	H	H	H	H	H	H	H	H	H	H	H	B	H
Total Meiosis	Control	H	B	B	B	B	B	B	B	B	B	B	B	H	H	H	H	H	H	H	H	.	H	B	B	B	B	B	A	A	A	A	A	A	A	A	A	A	A	A	A	A	A	A	A	A	A	A	B
Total Meiosis	Control	B	B	B	B	B	B	B	B	B	B	H	B	H	H	H	H	H	H	H	H	H	H	H	H	H	H	H	A	A	A	B	H	H	H	H	H	H	H	H	H	H	H	H	H	B	B	B	H
Total Meiosis	Control	H	H	H	B	H	H	H	H	H	H	H	H	B	B	B	B	B	B	B	B	B	B	B	B	B	H	H	H	H	H	B	B	B	H	H	H	H	H	H	H	H	H	H	H	H	H	H	A
Total Meiosis	Control	H	H	H	H	H	H	H	H	H	H	H	A	H	H	H	H	H	H	H	H	H	H	H	H	H	H	H	A	A	A	A	A	A	A	A	H	H	H	H	H	H	H	H	H	H	H	H	B
Total Meiosis	Control	H	B	B	B	B	B	B	B	B	B	B	B	H	H	H	H	H	H	H	H	H	H	H	H	H	H	H	H	H	H	B	B	B	H	H	H	H	H	H	H	H	H	H	H	H	H	H	H
Total Meiosis	Control	A	A	A	A	A	A	H	H	H	H	H	H	H	H	H	H	H	H	H	H	H	A	A	A	A	A	H	B	B	B	B	B	B	B	B	B	B	B	B	B	B	B	B	B	B	B	B	B
Total Meiosis	Control	B	H	H	H	H	H	H	H	H	H	B	H	H	.	H	H	H	H	H	H	.	H	H	H	.	A	A	H	H	H	H	H	H	B	B	B	H	H	H	H	H	H	H	H	A	A	A	B
Total Meiosis	Control	B	B	B	B	B	B	B	B	B	B	B	B	A	A	A	A	A	A	A	A	A	A	A	A	A	A	.	A	A	A	H	H	H	H	H	H	H	H	H	H	H	H	H	H	H	H	H	A
Total Meiosis	Control	H	H	H	H	B	B	B	B	B	B	B	B	H	H	H	H	H	H	H	H	H	H	A	A	A	A	A	H	H	H	H	H	H	B	B	B	B	B	B	B	B	B	B	B	B	B	B	H
Total Meiosis	Control	H	H	A	H	H	H	H	H	H	H	H	H	B	B	B	B	B	B	B	B	B	B	B	B	B	B	B	H	H	H	A	A	A	H	H	H	H	H	H	H	H	H	H	H	H	H	B	A
Total Meiosis	Control	H	H	H	H	H	H	A	A	H	H	H	H	H	H	H	H	H	H	H	H	H	B	B	B	B	B	B	A	A	A	H	H	H	H	A	A	A	A	A	A	A	A	A	A	A	A	A	B
Total Meiosis	Control	A	H	H	H	H	H	A	A	A	A	A	H	H	H	H	H	H	H	H	H	H	H	H	H	H	H	H	B	B	B	B	B	B	B	B	B	B	B	B	B	B	B	B	B	B	B	H	B
Total Meiosis	Control	H	H	H	A	A	A	.	H	H	H	H	H	B	B	B	B	B	B	B	B	B	H	H	H	H	A	A	H	H	H	A	A	A	A	H	H	H	H	H	H	H	H	H	H	H	H	H	H
Total Meiosis	Control	B	B	B	B	B	B	H	H	A	A	A	.	B	B	B	B	B	B	B	B	B	B	B	B	B	B	B	H	H	H	A	H	H	B	B	B	H	.	H	H	H	H	H	H	H	H	H	A
Total Meiosis	Control	H	H	H	H	H	H	H	H	H	H	H	H	H	H	H	H	H	H	H	H	H	H	H	H	H	H	H	H	H	A	H	H	H	A	A	A	A	A	A	A	A	A	A	A	A	A	A	A
Total Meiosis	Control	H	A	A	A	A	A	A	A	A	A	A	H	B	B	B	B	B	B	B	B	B	H	H	H	H	H	H	B	B	H	H	A	A	A	A	A	A	A	A	A	A	A	A	A	A	A	A	H
Total Meiosis	Control	A	A	A	H	H	H	H	H	H	H	H	H	H	H	H	H	H	H	H	H	H	H	B	B	B	B	B	A	A	A	B	B	B	B	B	B	B	B	B	B	B	B	B	B	B	B	B	B
Total Meiosis	Control	H	H	B	B	H	H	H	H	H	H	H	H	H	H	H	H	H	H	H	H	.	H	B	B	B	B	B	H	H	H	H	H	H	H	H	H	H	H	H	H	H	H	H	H	H	H	B	H
Total Meiosis	Control	H	H	H	B	B	B	B	B	B	B	B	B	H	H	H	H	H	H	.	H	H	H	H	H	H	H	H	A	A	A	B	B	B	B	H	H	H	H	H	H	H	H	H	H	H	B	B	H
Total Meiosis	Control	A	A	A	A	A	A	A	A	A	A	H	B	H	H	H	H	H	.	H	H	H	H	H	H	H	H	H	H	H	H	B	B	B	B	B	B	B	.	B	B	B	B	B	B	B	B	B	H
Total Meiosis	Control	B	B	B	B	B	B	H	H	H	H	H	H	H	H	H	H	H	H	H	H	H	H	H	H	A	A	A	H	H	H	A	H	H	H	H	H	H	H	H	H	H	H	H	H	H	H	H	H
Total Meiosis	Control	A	A	A	A	A	B	B	B	B	B	B	B	H	H	H	H	H	H	H	H	H	H	H	B	B	B	H	B	B	B	B	B	B	B	B	B	B	B	B	B	B	B	B	B	B	B	B	B
Total Meiosis	Control	A	A	A	A	H	H	H	H	H	H	H	H	B	B	B	B	B	B	B	B	B	B	B	B	B	H	H	H	H	H	B	B	B	H	H	H	H	H	H	H	H	H	H	H	H	H	H	B
Total Meiosis	Control	B	B	H	H	H	H	H	H	H	H	H	H	A	A	A	A	A	A	A	A	A	A	H	H	H	H	H	B	B	B	B	B	B	H	H	H	H	H	H	H	H	H	H	H	H	H	H	H
Total Meiosis	Control	B	B	B	B	B	B	B	B	H	H	A	A	H	H	H	H	H	H	H	H	H	H	H	H	H	B	B	H	H	B	B	B	B	B	B	B	B	B	H	H	H	H	H	H	H	H	H	H
Total Meiosis	Control	H	H	B	B	B	H	H	H	H	H	B	H	H	H	H	H	H	H	H	H	H	H	H	H	H	H	H	B	B	B	B	B	B	A	A	A	A	A	A	A	A	A	A	A	A	A	A	A
Total Meiosis	Control	H	H	B	B	B	B	H	H	H	H	H	H	A	A	A	A	A	A	A	A	A	A	A	A	A	B	B	A	A	H	H	H	B	H	H	H	H	H	H	H	H	H	H	H	H	H	H	B
Total Meiosis	Control	B	B	B	B	B	B	B	H	H	H	.	H	B	.	B	B	B	B	B	B	.	B	B	B	B	H	H	H	H	H	B	B	B	H	H	H	H	.	H	H	H	H	H	H	H	H	H	H
Total Meiosis	Control	H	H	H	H	B	B	B	B	H	H	H	H	A	A	A	A	A	A	A	A	A	A	A	H	H	H	H	A	A	A	A	A	A	A	A	A	A	A	A	A	A	H	A	A	A	A	H	B
Total Meiosis	Control	H	H	H	H	H	A	H	H	H	H	H	H	H	H	H	H	H	H	H	H	H	A	A	A	A	A	A	H	H	H	B	B	B	H	H	H	H	H	H	H	H	H	H	H	H	H	H	A
Total Meiosis	Control	A	A	A	A	A	H	H	H	H	H	H	H	A	A	A	A	A	A	A	A	A	A	A	A	H	H	H	A	A	A	H	H	H	H	H	H	H	H	H	H	H	H	H	H	H	H	H	H
Total Meiosis	Control	H	H	H	H	H	H	H	H	H	H	B	B	H	H	H	H	H	H	H	H	H	H	H	H	H	A	A	B	B	B	A	A	A	A	H	H	A	A	A	A	A	A	A	A	H	H	H	B
Total Meiosis	Control	B	B	B	B	B	B	B	B	B	B	B	B	H	H	H	H	H	H	H	H	H	H	H	H	H	H	H	H	H	H	A	A	A	H	H	H	H	H	H	H	H	H	H	H	H	B	B	H
Total Meiosis	Control	H	A	A	A	A	A	A	A	A	A	A	A	H	H	H	H	H	H	H	H	H	H	H	H	H	H	H	H	H	H	H	H	H	A	A	A	A	A	A	A	A	A	A	A	A	A	A	H
Total Meiosis	Control	H	A	A	A	A	A	A	A	A	A	A	A	A	A	A	A	A	A	A	A	A	A	A	A	A	H	H	H	H	H	A	A	A	B	B	B	B	B	B	B	B	B	B	B	B	B	B	H
Total Meiosis	Control	H	H	H	H	H	H	H	H	H	H	H	H	H	A	A	A	A	A	H	H	H	A	A	H	H	H	H	A	A	A	A	A	A	A	A	A	A	A	A	A	H	H	H	H	H	H	H	H
Total Meiosis	Control	H	H	H	H	H	H	H	H	H	H	H	H	B	B	B	B	B	B	B	B	B	B	H	H	H	A	A	H	H	H	B	B	B	H	H	A	A	A	A	A	A	A	A	A	A	A	A	H
Total Meiosis	Control	H	B	B	B	B	H	H	H	H	H	.	H	H	H	H	H	H	H	H	H	H	H	H	H	H	H	H	A	A	A	H	H	H	H	H	H	H	H	H	H	H	H	H	H	H	H	H	H
Total Meiosis	Control	H	H	H	B	B	B	B	B	B	B	B	B	B	B	B	B	B	B	.	B	B	B	B	B	B	B	B	H	H	H	H	H	H	H	H	H	H	H	H	H	H	H	H	H	H	H	H	H
Total Meiosis	Control	A	A	H	H	H	H	H	H	H	H	H	B	A	A	A	A	A	A	A	A	A	A	A	A	A	A	A	B	B	H	B	H	A	A	A	A	A	A	A	A	A	A	A	A	A	A	A	B
Total Meiosis	Control	H	B	B	B	B	B	H	H	H	H	H	H	B	B	B	B	B	B	B	B	B	B	B	B	B	B	B	H	H	H	B	B	B	B	B	H	H	H	H	H	H	H	H	H	H	H	H	H
Total Meiosis	Control	B	B	B	B	B	B	B	B	B	B	B	B	H	H	H	H	H	H	H	H	H	H	H	A	A	A	A	B	B	B	B	B	B	H	H	H	H	H	H	H	H	H	H	H	H	H	B	H
Total Meiosis	Control	B	H	H	H	H	H	A	A	A	A	A	A	H	H	H	H	H	H	H	H	.	A	A	A	A	A	A	A	A	A	B	B	H	A	A	A	A	A	A	A	A	A	A	A	A	A	A	H
Total Meiosis	Control	H	A	A	A	A	A	A	A	A	A	A	A	B	B	B	B	B	B	B	B	B	B	B	B	B	H	H	A	A	A	H	H	H	H	H	H	H	H	H	H	H	H	H	H	H	H	H	A
Total Meiosis	Control	H	H	H	H	H	H	H	H	H	H	H	H	B	B	B	B	H	H	B	H	H	H	H	H	H	H	H	H	H	H	H	H	H	A	A	A	A	A	A	A	A	A	A	A	A	A	A	H
Total Meiosis	Control	H	A	A	A	A	A	A	A	A	A	A	A	B	B	B	B	B	B	B	B	B	B	B	B	B	B	B	A	A	A	A	A	A	A	A	A	A	A	A	A	A	A	A	A	A	A	A	H
Total Meiosis	Control	A	A	H	H	H	H	H	H	H	H	H	H	A	A	A	A	A	A	A	A	A	A	H	H	H	H	H	H	H	H	A	H	H	H	H	H	H	H	H	H	H	H	H	H	H	H	H	B
Total Meiosis	Control	H	H	B	B	B	B	B	B	B	B	B	B	H	H	H	H	H	H	H	H	H	H	H	H	H	A	A	B	B	H	A	A	A	H	H	H	H	H	H	H	H	H	H	H	H	H	H	H
Total Meiosis	Control	A	H	H	H	H	H	H	H	H	H	H	H	H	H	H	H	H	H	H	H	H	H	H	H	H	H	H	H	H	H	H	H	H	H	H	H	H	H	H	H	H	H	H	H	H	H	H	B
Total Meiosis	Control	H	A	A	A	A	A	A	A	H	H	H	H	B	B	B	B	B	B	B	B	B	B	B	B	B	H	H	B	B	B	H	H	A	A	A	A	A	A	A	A	A	A	A	A	A	A	H	H
Total Meiosis	Control	B	B	B	B	B	B	H	H	H	H	H	H	H	H	H	H	H	H	H	H	B	B	B	B	B	B	B	H	H	H	H	H	A	A	A	A	A	A	A	A	A	A	A	A	A	A	A	B
Total Meiosis	Control	A	A	A	A	A	A	A	A	H	H	H	H	H	H	H	H	H	H	H	A	A	A	A	A	A	A	A	H	H	H	A	A	A	A	H	H	H	H	H	H	H	H	H	H	H	H	H	H
Total Meiosis	Control	H	A	A	H	H	H	H	H	H	H	H	B	H	H	H	H	H	H	H	H	H	B	B	B	B	B	B	H	H	H	B	B	B	H	H	H	H	H	H	H	H	H	H	H	H	H	A	H
Total Meiosis	Control	B	H	B	B	B	B	B	B	B	B	B	B	H	H	H	H	H	H	H	H	H	H	H	H	H	B	B	H	H	A	B	B	B	B	B	B	B	.	B	B	B	B	B	B	H	H	A	B
Total Meiosis	Control	B	B	B	A	A	A	A	A	A	A	A	H	A	A	A	A	A	A	A	A	A	A	A	H	H	H	H	B	B	B	H	H	H	B	B	B	B	B	B	B	B	B	B	B	H	H	H	H
Total Meiosis	Control	H	H	H	H	H	H	A	A	A	A	H	.	H	H	H	H	H	H	H	H	H	H	B	B	B	H	H	B	B	H	A	H	H	H	H	H	H	H	H	H	H	H	H	H	H	H	H	B
Total Meiosis	Control	H	H	B	B	B	H	H	H	H	H	H	H	H	H	H	H	H	H	H	H	H	H	H	H	H	H	H	B	B	H	H	H	H	H	H	H	H	H	H	H	H	H	H	H	H	H	B	H
Total Meiosis	Control	A	A	H	H	H	H	H	H	H	H	B	B	A	A	A	A	A	A	A	A	A	A	A	A	A	A	A	H	H	H	B	B	B	B	H	H	H	H	H	H	H	H	H	H	H	H	A	A
Total Meiosis	Control	H	H	H	H	H	H	H	H	H	H	H	A	B	B	B	B	B	B	B	B	B	H	H	H	H	H	H	H	H	H	A	A	A	A	A	A	A	A	A	A	A	A	A	A	A	A	A	B
Total Meiosis	Control	A	A	A	A	A	A	A	A	H	H	H	H	A	A	A	A	A	A	A	A	A	A	H	H	H	H	H	H	H	H	.	H	H	H	B	B	B	B	B	B	B	B	B	B	B	B	H	H
Total Meiosis	Control	H	H	A	A	A	A	A	A	A	A	A	A	H	H	H	H	H	H	H	A	A	A	H	H	H	H	H	A	A	A	B	H	H	A	A	A	A	A	A	A	A	A	H	H	H	H	H	A
Total Meiosis	Control	H	H	H	H	H	H	B	B	H	H	H	H	H	H	H	H	H	H	H	H	H	H	B	B	B	B	B	H	H	H	A	A	A	A	A	A	A	A	A	A	A	A	A	A	A	A	A	H
Total Meiosis	Control	A	A	A	A	A	A	H	H	H	H	H	H	A	A	A	A	A	A	A	A	A	A	A	A	A	A	A	H	H	H	B	H	H	A	A	A	A	A	A	A	A	A	A	A	A	A	A	H
Total Meiosis	Control	B	B	B	H	H	H	H	H	H	H	H	H	H	H	H	H	H	H	H	H	H	H	H	H	H	H	H	H	H	B	H	H	H	H	H	H	H	H	H	H	H	H	H	H	B	B	B	H
Total Meiosis	Control	H	H	B	B	B	B	B	B	B	B	B	B	A	A	A	A	A	A	A	A	A	H	B	B	B	B	B	H	H	H	A	A	A	A	A	A	A	A	A	A	A	A	A	A	A	A	A	H
Total Meiosis	Control	H	H	H	H	B	B	B	B	B	B	B	B	A	A	A	A	A	A	A	A	A	A	A	A	A	A	A	A	A	A	H	H	H	H	A	A	A	A	A	A	A	A	A	A	A	A	A	B
Total Meiosis	Control	H	H	H	H	H	H	H	H	H	H	H	H	A	A	A	A	A	A	A	A	A	A	H	H	H	H	H	H	H	H	A	A	A	H	H	H	H	H	H	H	H	H	H	H	H	H	H	H
Total Meiosis	Control	A	A	A	A	A	A	A	A	A	A	A	H	A	A	A	A	A	A	A	A	A	A	A	A	A	A	A	H	H	H	B	H	H	H	H	H	H	H	H	H	H	H	H	H	H	H	H	A
Total Meiosis	Control	B	B	B	B	B	B	B	H	H	H	H	H	B	B	B	B	B	B	B	B	B	H	H	A	A	A	A	A	A	A	A	A	A	A	A	A	A	A	A	A	A	A	A	A	A	A	A	A
Total Meiosis	Control	A	A	A	A	A	A	A	A	H	H	H	H	H	.	H	H	H	H	H	H	H	H	B	B	B	B	B	H	H	H	H	H	H	H	H	H	H	H	H	H	H	H	H	H	H	H	H	A
Total Meiosis	Control	A	A	A	A	A	A	A	A	A	A	H	H	A	A	A	A	A	A	A	A	A	A	A	A	A	A	A	A	A	A	A	H	B	B	B	B	B	B	B	B	B	B	B	B	B	B	B	H
Total Meiosis	Control	H	H	B	B	B	B	B	B	B	B	.	B	A	A	A	A	A	A	A	A	A	A	A	A	A	A	A	A	A	A	B	B	B	B	B	B	B	B	B	B	B	B	B	B	B	B	H	H
Total Meiosis	Control	A	A	H	B	B	B	B	B	B	B	B	B	H	H	H	H	H	H	H	H	H	H	H	H	H	H	H	B	B	B	H	H	H	H	H	H	H	H	H	H	H	H	H	H	H	H	H	A
Total Meiosis	Control	A	A	H	H	H	H	H	H	H	H	H	H	H	H	H	H	H	H	H	H	H	H	H	H	H	A	A	B	B	H	B	B	B	B	B	B	B	B	B	B	B	B	B	B	H	H	H	H
Total Meiosis	Control	B	B	A	A	A	A	A	A	A	A	A	A	A	A	A	A	A	A	A	A	A	A	A	A	A	A	A	B	B	B	H	H	H	H	H	H	H	H	H	H	H	H	H	H	H	H	H	H
Total Meiosis	Control	H	H	H	H	H	H	H	H	H	H	H	H	A	A	A	A	A	A	A	A	A	A	A	H	H	B	B	B	B	B	A	A	A	H	H	H	H	H	H	H	H	H	H	H	H	H	B	A
Total Meiosis	Control	H	H	H	H	H	H	H	H	H	H	H	H	H	H	H	H	H	H	H	H	H	H	B	B	B	B	B	H	H	H	B	B	B	B	B	B	B	B	B	B	B	B	B	B	B	B	B	B
Total Meiosis	Control	H	H	H	H	H	H	H	H	H	H	H	H	A	A	A	A	A	A	A	A	A	A	A	A	A	H	H	H	H	H	B	B	B	B	B	B	B	B	B	B	B	B	B	B	B	B	B	B
Total Meiosis	Control	B	B	H	H	H	B	B	B	B	B	B	B	H	H	H	H	H	H	H	H	H	H	H	H	H	H	H	H	H	H	H	H	H	H	H	H	H	H	H	H	H	H	H	H	H	H	H	H
Total Meiosis	Control	H	H	H	H	H	A	H	H	H	H	H	H	A	A	A	A	A	A	A	A	A	H	H	H	H	H	H	B	B	H	H	H	H	H	H	H	H	H	H	H	H	H	H	H	B	B	B	A
Total Meiosis	Control	B	B	H	H	H	A	A	A	A	A	A	A	A	A	A	A	A	A	A	A	A	A	H	H	H	H	H	H	H	H	B	B	B	H	A	H	H	H	H	H	H	H	H	H	H	H	H	B
Total Meiosis	Control	B	B	B	B	B	B	B	B	B	B	B	B	H	H	H	H	H	H	H	H	H	H	H	B	B	B	B	B	B	H	H	B	B	B	B	B	B	B	B	B	B	B	B	B	B	B	B	H
Total Meiosis	Control	B	H	H	H	H	H	H	H	H	H	H	A	H	H	H	H	H	H	H	H	.	H	H	H	H	H	H	H	H	H	H	H	H	A	A	A	A	A	A	A	A	A	A	A	A	A	H	H
Total Meiosis	Control	H	H	H	H	H	H	A	A	A	A	A	A	A	A	A	A	A	A	A	A	A	A	A	A	A	H	H	B	B	B	A	A	A	H	H	H	H	H	H	H	H	H	H	H	H	H	H	H
Total Meiosis	Control	B	B	H	H	H	H	H	H	H	H	H	H	A	A	A	A	A	A	A	A	A	A	H	H	H	H	H	H	H	H	H	H	H	H	H	H	H	H	H	H	H	H	H	H	H	H	B	A
Total Meiosis	Control	A	A	A	H	H	H	H	H	H	H	H	H	B	B	B	B	B	B	B	B	B	B	B	B	B	B	B	A	A	A	H	H	H	H	H	B	B	B	B	B	B	B	B	B	B	B	B	H
Total Meiosis	Control	H	H	H	H	H	H	H	H	H	H	B	B	A	A	A	A	A	A	A	A	A	A	A	A	A	A	A	A	A	A	H	H	H	H	H	H	H	H	H	H	H	H	H	H	H	H	H	H
Total Meiosis	Control	B	B	B	B	B	B	B	B	B	B	B	B	H	H	H	H	H	H	H	H	H	H	H	H	H	H	H	A	A	A	A	.	A	H	H	H	H	H	H	H	H	H	H	H	H	H	H	A
Total Meiosis	Control	H	A	A	A	A	H	H	H	H	H	H	H	B	B	B	B	B	B	B	B	B	B	H	H	H	H	H	H	H	H	H	H	H	A	A	A	A	A	A	A	A	A	A	A	A	A	A	H
Total Meiosis	Control	H	A	H	H	H	H	H	H	H	H	H	H	A	A	A	A	A	A	A	A	A	A	A	A	A	A	A	H	H	B	A	A	H	H	H	H	H	H	H	H	H	H	H	H	H	H	H	B
Total Meiosis	Control	B	B	B	B	B	B	H	H	H	H	H	H	H	H	H	H	H	H	H	H	H	H	H	H	H	H	H	H	H	H	A	A	A	A	A	H	H	H	H	.	H	H	H	H	H	H	H	H
Total Meiosis	Control	B	B	B	B	B	B	H	H	.	H	H	H	H	H	H	H	H	H	H	B	B	B	H	H	H	H	H	A	A	A	H	B	B	B	H	H	H	H	H	H	H	H	H	H	B	B	B	H
Total Meiosis	Control	H	H	H	H	H	H	H	H	H	H	H	H	H	H	H	H	H	H	H	H	H	B	H	H	H	H	H	B	B	B	B	B	B	B	B	B	H	H	H	H	H	H	H	H	H	H	H	A
Total Meiosis	Control	H	B	B	B	B	B	B	B	B	B	B	B	H	H	H	H	H	H	H	H	H	H	H	H	H	H	H	B	B	B	B	B	B	B	B	B	B	B	B	B	B	B	B	B	B	B	B	H
Total Meiosis	Control	B	B	B	B	B	H	H	H	A	A	A	A	H	H	H	H	H	H	H	H	H	H	B	B	B	H	H	H	H	H	A	A	.	A	A	A	A	A	A	A	A	A	A	A	A	A	A	H
Total Meiosis	Control	A	A	B	B	B	B	B	B	B	B	B	B	H	H	H	H	H	H	H	H	.	H	A	A	A	A	A	B	B	B	B	H	H	H	H	H	H	H	H	H	H	H	H	H	H	H	H	A
Total Meiosis	Control	B	B	B	H	A	A	A	A	A	A	A	A	H	H	H	H	H	H	H	H	H	A	A	H	H	B	B	H	H	H	H	H	H	H	H	H	H	H	H	H	H	H	H	H	H	H	H	B
Total Meiosis	Control	H	H	H	H	H	H	H	H	H	H	.	H	H	H	H	H	H	H	H	H	H	H	H	H	H	H	H	H	H	B	H	H	H	B	B	B	B	B	B	B	B	B	B	B	B	B	B	H
Total Meiosis	Control	A	A	A	A	A	A	A	A	H	H	H	H	A	A	A	A	A	A	A	A	A	A	H	H	H	H	H	H	H	H	A	A	A	A	A	A	A	A	A	A	A	A	A	A	H	H	H	A
Total Meiosis	Control	.	.	A	A	.	.	A	.	.	.	B	.	H	.	H	H	H	H	.	H	.	H	B	.	.	.	.	.	.	A	.	.	B	B	.	.	.	.	.	.	.	.	H	.	H	H	H	.
Total Meiosis	Control	A	A	H	H	H	H	H	H	H	H	H	A	A	A	A	A	A	A	A	H	H	H	B	B	B	B	B	H	H	H	B	B	B	B	B	B	B	B	B	B	B	B	B	B	H	H	H	A
Total Meiosis	Control	B	H	A	A	A	A	A	A	A	A	A	A	H	H	H	H	H	H	.	H	H	H	H	H	H	H	H	H	H	H	H	B	B	B	B	B	B	B	B	B	B	B	B	B	B	B	B	A
Total Meiosis	Control	A	A	A	A	A	H	H	H	H	H	H	B	H	H	H	H	H	H	H	H	H	H	B	B	B	B	H	H	H	H	H	H	H	H	H	H	H	H	H	H	H	H	H	H	H	H	H	A
Total Meiosis	Control	H	H	A	A	A	A	A	A	H	H	H	H	H	H	H	H	H	.	H	H	H	H	A	A	A	A	H	H	H	H	A	H	H	H	H	H	H	H	H	H	H	H	H	H	H	H	H	H
Total Meiosis	Control	H	H	H	H	H	H	H	H	H	H	H	H	A	A	A	A	A	A	A	A	A	A	A	A	A	A	A	B	B	H	B	B	B	B	H	H	H	H	H	H	H	H	H	H	H	H	A	H
Total Meiosis	Control	H	H	H	H	H	H	H	H	A	A	A	A	A	A	A	A	A	A	A	A	A	A	H	H	H	H	H	A	A	A	H	H	H	H	H	H	H	H	H	H	H	H	H	H	H	H	H	H
Total Meiosis	Control	H	H	B	B	B	B	B	B	B	B	B	H	H	H	H	H	H	H	H	H	H	H	H	H	H	H	H	H	H	H	B	B	B	H	H	H	H	H	H	H	H	H	H	H	H	H	A	.
Total Meiosis	Control	A	A	A	A	H	H	H	H	H	H	H	H	H	H	H	H	H	H	H	H	H	H	H	H	H	H	H	B	B	B	H	H	H	H	H	B	H	.	H	H	H	H	H	H	H	H	H	H
Total Meiosis	Control	H	H	A	H	H	H	H	H	H	H	H	H	H	H	H	H	H	H	H	H	H	H	H	H	H	H	H	A	A	A	B	B	B	H	H	H	B	.	B	B	B	B	B	B	B	B	B	B
Total Meiosis	Control	B	B	B	B	B	B	H	H	A	A	A	A	A	A	A	A	A	A	A	A	.	A	A	A	A	A	A	H	H	H	B	B	B	B	B	B	B	.	B	B	B	B	B	B	B	B	B	A
Total Meiosis	Control	H	H	H	H	H	H	H	H	H	H	H	H	A	A	A	A	A	A	A	A	A	H	A	A	A	H	A	H	H	H	H	H	H	H	H	H	H	.	H	H	H	H	H	H	H	H	A	A
Total Meiosis	Control	A	A	H	H	H	.	H	H	.	H	.	H	B	.	B	B	B	B	.	B	.	B	B	.	.	H	.	H	.	A	.	H	H	H	H	H	.	.	.	.	.	H	H	.	H	H	H	A
Total Meiosis	Control	H	B	B	B	B	B	B	B	B	B	B	B	A	A	A	A	A	A	.	A	A	A	A	A	A	H	H	H	H	H	.	B	B	B	B	B	B	.	B	B	B	B	B	B	B	B	B	H
Total Meiosis	Control	H	H	H	H	H	H	H	H	B	B	B	B	H	H	H	H	H	H	H	H	H	H	A	A	A	A	A	B	B	B	H	H	H	H	B	B	B	B	B	B	B	B	B	B	B	B	B	H
Total Meiosis	Control	H	H	H	H	H	H	H	H	H	H	H	H	H	H	H	H	H	H	H	H	H	H	H	H	H	H	A	H	H	H	H	H	H	H	H	H	H	H	H	H	H	H	H	H	H	H	A	H
Total Meiosis	Control	H	H	A	A	A	A	A	A	A	A	A	A	H	H	H	H	H	H	H	H	H	H	H	H	H	H	H	A	A	A	H	H	B	B	B	B	B	B	B	B	B	B	B	B	B	B	B	H
Total Meiosis	Control	H	H	H	H	H	H	H	H	H	H	H	H	A	A	A	A	A	A	A	A	A	A	A	A	A	H	H	H	H	H	A	A	A	A	A	A	A	A	A	A	A	A	A	A	A	A	A	A
Total Meiosis	Control	A	A	A	A	A	A	A	A	A	A	A	H	A	A	A	A	A	A	A	A	A	A	A	H	H	H	H	A	A	H	H	H	H	H	H	H	H	H	H	H	H	H	H	H	H	H	H	H
Total Meiosis	Control	B	B	H	H	H	H	H	H	H	H	.	H	H	H	H	H	H	H	H	H	H	H	H	H	H	H	H	B	B	B	H	H	A	A	A	A	A	A	A	A	A	A	A	A	A	A	A	B
Total Meiosis	Control	H	H	H	H	H	H	H	H	H	H	H	H	B	B	B	B	B	B	.	B	B	B	B	B	B	B	B	B	B	B	H	H	H	H	H	H	H	.	H	H	H	H	H	H	H	H	H	H
Total Meiosis	Control	B	H	A	A	A	A	A	A	A	A	A	A	H	H	H	H	H	H	H	H	H	H	H	H	H	H	H	B	B	B	H	H	H	H	B	B	B	.	B	B	B	B	B	B	B	B	B	B
Total Meiosis	Control	B	B	B	B	B	B	H	H	H	H	H	H	B	B	B	B	B	B	B	B	B	H	H	H	H	H	A	H	H	A	H	H	B	B	B	B	B	B	B	B	B	B	B	B	B	B	B	H
Total Meiosis	Control	A	H	H	H	H	H	H	H	H	H	H	H	H	.	H	H	H	H	H	B	B	B	B	H	A	A	A	H	H	H	B	B	B	A	A	A	A	A	A	A	A	A	A	A	A	A	A	A
Total Meiosis	Control	H	H	H	H	H	H	H	H	B	B	B	B	H	H	H	H	H	H	H	H	H	H	H	H	H	H	H	B	B	B	B	B	B	H	H	H	H	H	H	H	H	H	H	H	H	H	H	A
Total Meiosis	Control	H	H	B	B	B	B	B	B	B	B	B	B	H	H	H	H	H	H	.	H	H	H	H	H	H	H	H	H	H	H	H	H	H	H	H	H	H	H	H	H	H	H	H	H	H	H	H	A
Total Meiosis	Control	A	H	H	H	H	H	H	H	H	H	H	H	H	H	H	H	H	H	H	H	H	H	H	H	H	A	A	A	A	H	H	H	A	A	A	A	A	A	A	A	A	A	A	A	H	H	H	H
Total Meiosis	Control	B	B	B	B	B	B	B	B	B	B	B	B	B	B	B	H	H	H	B	H	H	H	B	B	B	B	B	A	A	A	A	A	A	A	A	A	A	A	.	A	A	A	H	H	H	H	H	B
Total Meiosis	Control	H	B	B	B	B	B	B	B	B	B	B	B	A	A	A	A	A	A	A	A	.	A	A	A	A	A	H	H	H	H	B	B	B	B	B	H	H	.	H	H	H	H	H	H	H	H	H	B
Total Meiosis	Control	B	B	B	B	B	B	B	B	B	B	B	B	B	B	B	B	B	B	B	B	B	B	B	B	B	B	B	H	H	H	H	H	H	H	A	A	A	A	A	A	A	A	A	A	H	H	H	H
Total Meiosis	Control	A	H	H	H	H	B	B	B	B	B	B	B	H	H	H	H	H	H	H	H	H	H	H	H	H	B	B	B	B	B	B	B	B	H	H	H	H	H	H	H	H	H	H	H	H	H	H	B
Total Meiosis	Control	A	A	A	A	A	A	A	A	A	A	A	A	H	H	H	H	H	H	H	H	H	B	B	B	B	B	B	A	A	A	H	A	A	A	A	A	A	A	A	A	A	A	H	H	H	H	H	B
Total Meiosis	Control	A	A	.	A	A	A	A	A	A	A	A	A	A	A	A	A	A	A	A	A	A	A	H	H	H	H	H	A	A	A	B	H	H	H	H	H	H	H	H	H	H	H	H	H	H	H	H	B
Total Meiosis	Control	H	H	H	H	H	H	H	H	H	H	H	H	B	B	B	B	B	B	B	B	B	H	H	H	H	H	H	B	B	B	H	H	H	H	H	H	H	H	H	H	H	H	H	H	H	H	H	B
Total Meiosis	Control	H	H	H	H	H	H	H	H	H	H	H	H	B	B	B	B	B	B	B	B	B	.	H	H	H	H	H	A	A	A	A	A	A	H	H	A	A	A	A	A	A	A	A	A	A	A	A	H
Total Meiosis	Control	H	.	H	H	H	H	H	H	H	H	H	H	B	B	B	B	B	B	B	B	B	B	H	H	H	A	A	H	H	H	A	A	A	A	A	A	A	A	A	A	A	A	A	A	A	A	A	A
Total Meiosis	Control	H	H	H	H	H	H	H	H	H	H	H	H	H	H	H	H	H	H	H	H	H	H	H	H	H	H	H	H	H	H	B	B	B	A	A	A	A	A	A	A	A	A	A	A	A	A	A	B
Total Meiosis	Control	B	B	B	B	B	B	B	B	B	B	B	.	A	A	A	A	A	A	A	A	A	A	H	H	H	H	H	H	H	H	B	H	H	H	H	H	H	H	H	H	H	H	H	H	H	H	H	B
Total Meiosis	Control	B	B	B	B	B	B	H	H	H	H	H	H	B	B	B	B	B	B	B	B	B	B	B	B	B	H	H	H	H	H	A	A	A	A	A	A	A	A	A	A	A	A	A	A	A	A	A	H
Total Meiosis	Control	A	A	H	H	H	H	H	H	H	H	H	H	.	B	B	B	B	B	B	B	B	H	H	H	H	H	H	A	A	A	H	H	H	A	A	A	A	A	A	A	A	A	A	A	A	A	A	B
Total Meiosis	Control	H	H	H	H	H	H	B	B	B	B	B	H	H	H	H	H	H	H	H	H	H	H	A	A	A	A	A	B	B	B	H	H	H	H	H	H	H	H	H	H	H	H	H	H	H	H	H	B
Total Meiosis	Control	H	H	H	H	H	H	H	H	H	H	H	H	B	B	B	B	B	B	B	B	B	B	A	A	A	A	A	A	A	H	A	A	A	A	A	A	A	A	.	A	A	A	A	A	H	H	H	H
Total Meiosis	Control	B	B	B	B	B	B	B	B	B	B	H	H	H	H	H	H	H	H	H	H	H	H	H	H	H	H	H	H	H	H	B	B	B	B	H	A	A	A	A	A	A	A	A	A	A	A	A	H
Total Meiosis	Control	B	B	B	B	B	B	B	B	B	B	B	B	H	H	H	H	H	H	H	H	H	H	H	H	H	H	H	B	B	B	B	B	B	B	H	H	H	H	H	H	H	H	H	H	H	H	H	H
Total Meiosis	Control	B	B	B	B	B	B	B	B	B	B	B	B	B	B	B	B	B	B	B	B	B	B	B	B	B	H	H	B	B	B	B	B	B	B	B	B	B	B	.	B	B	B	B	B	B	B	B	H
Total Meiosis	Control	H	H	H	H	H	B	B	B	B	B	B	B	H	H	H	H	H	H	H	H	H	H	H	H	H	A	A	H	H	B	H	H	H	H	A	A	A	A	A	A	H	H	H	H	H	H	H	A
Total Meiosis	Control	H	H	H	H	H	H	H	H	H	H	B	H	A	A	A	A	A	A	A	A	A	A	H	H	H	H	H	H	H	H	H	H	H	H	H	H	H	H	H	H	H	H	H	H	H	H	H	H
Total Meiosis	Control	H	H	H	H	H	H	H	H	H	H	H	H	H	H	H	H	H	H	H	H	H	H	H	H	H	H	H	H	H	H	A	A	A	H	H	H	H	H	H	H	H	H	H	H	H	H	H	H
Total Meiosis	Control	A	A	.	A	A	A	A	A	A	A	A	A	H	H	H	H	H	H	H	H	H	H	H	B	B	H	H	B	B	B	B	B	H	H	H	H	H	H	H	H	H	H	H	H	H	H	H	A
Total Meiosis	Control	A	A	A	A	A	H	H	H	B	B	B	B	H	H	H	H	H	H	H	H	H	H	H	H	H	H	H	H	H	B	H	H	H	H	H	A	A	A	A	A	A	A	A	A	A	A	A	H
Total Meiosis	Control	H	H	H	H	H	H	H	B	B	B	.	B	A	A	A	A	A	A	A	A	A	A	A	A	A	H	H	B	B	B	A	A	A	H	H	H	H	H	H	H	H	H	H	H	H	H	H	H
Total Meiosis	Control	H	H	H	H	H	H	H	H	H	H	H	H	H	H	H	H	H	H	H	H	H	A	A	A	H	H	H	H	H	H	H	H	H	B	B	B	B	B	B	B	B	B	B	B	B	B	B	H
Total Meiosis	Control	H	H	H	H	H	H	H	H	A	A	B	H	H	H	H	H	H	H	H	H	.	H	H	H	H	H	H	H	H	H	H	H	H	H	H	H	H	H	H	H	H	H	H	H	H	H	H	A
Total Meiosis	Control	H	B	B	B	B	B	B	B	B	B	B	B	B	B	B	B	B	B	B	B	B	B	H	H	H	H	H	H	H	H	H	A	A	A	A	A	A	A	A	A	A	A	A	A	A	A	A	H
Total Meiosis	Control	H	H	H	B	B	B	B	B	B	B	B	B	H	H	H	H	H	H	H	H	H	H	H	H	H	H	H	B	B	H	B	B	B	H	H	H	H	H	H	H	H	H	H	H	H	H	H	H
Total Meiosis	Control	H	H	H	H	H	H	H	H	B	B	B	B	H	H	H	H	H	H	H	H	H	H	H	H	H	A	A	B	B	B	H	H	H	H	B	H	H	H	H	H	H	H	H	H	B	B	B	A
Total Meiosis	Control	H	H	H	H	H	H	H	H	H	H	H	H	B	B	B	B	B	B	B	B	B	H	H	H	H	H	H	B	B	B	B	B	H	H	H	H	H	H	H	H	H	H	H	H	H	H	H	H
Total Meiosis	Control	H	H	H	H	H	H	H	H	H	H	H	B	H	H	H	H	H	H	H	H	H	H	H	H	A	A	A	H	H	H	H	H	H	B	B	B	B	B	B	B	H	H	H	H	H	H	H	H
Total Meiosis	Control	A	B	B	B	B	B	B	B	B	B	B	B	H	H	H	H	H	H	H	H	H	H	H	H	H	H	A	H	H	H	H	H	H	H	H	H	H	H	H	H	H	H	H	H	H	H	H	B
Total Meiosis	Control	B	H	A	A	A	A	A	A	A	A	.	H	A	A	A	A	A	A	A	A	A	H	H	H	H	H	H	A	A	A	H	H	H	A	A	A	A	A	A	A	A	A	A	A	A	A	H	A
Total Meiosis	Control	A	A	A	A	A	H	H	H	H	H	H	H	B	B	B	B	B	B	B	B	B	B	B	B	B	B	B	H	H	H	H	H	H	H	H	A	A	A	A	A	A	A	A	A	H	H	H	B
Total Meiosis	Control	H	A	A	A	A	A	A	A	A	A	A	A	A	A	A	A	A	A	A	A	A	A	A	A	A	A	H	H	H	H	H	H	H	H	B	B	B	B	B	B	B	B	B	B	B	B	B	H
Total Meiosis	Control	H	H	H	A	A	A	A	A	A	A	A	H	H	H	H	H	H	H	H	H	H	H	H	H	H	A	A	A	A	H	H	H	H	H	H	H	H	H	H	H	H	H	H	H	H	H	H	H
Total Meiosis	Control	B	B	B	B	B	B	B	B	B	B	B	B	H	H	H	H	H	H	H	H	H	H	H	H	H	A	A	H	H	H	H	H	H	H	H	H	H	H	H	H	H	H	H	H	H	H	A	H
Total Meiosis	Control	H	H	H	H	H	H	H	H	H	H	H	H	H	H	H	H	H	H	H	H	H	H	H	H	H	H	H	A	A	A	H	H	H	H	A	A	A	A	A	A	A	A	A	A	A	A	A	H
Total Meiosis	Control	B	B	B	B	B	B	B	B	B	B	B	B	H	H	H	H	H	H	H	H	H	A	A	A	A	A	A	H	H	H	B	B	B	B	B	B	B	B	B	B	B	B	B	B	B	B	B	B
Total Meiosis	Control	H	H	B	B	B	B	B	B	B	B	B	B	H	H	H	H	H	H	H	H	H	H	H	H	H	A	A	H	H	H	B	B	B	B	B	B	B	B	B	B	B	B	B	B	B	B	H	H
Total Meiosis	Control	B	B	B	B	B	B	B	B	B	B	B	B	H	H	H	H	H	H	H	H	H	A	A	H	H	B	B	H	H	A	A	A	A	A	A	A	A	A	A	A	A	A	A	A	A	A	A	H
Total Meiosis	Control	H	B	B	B	B	B	B	B	B	B	B	H	H	H	H	H	H	H	H	H	H	H	H	H	H	H	H	A	A	H	A	H	H	H	H	H	H	H	H	H	H	H	H	H	H	H	H	A
Total Meiosis	Control	H	H	H	H	H	H	H	H	H	H	H	H	H	H	H	H	H	H	H	H	H	H	A	A	A	A	A	B	B	B	H	H	H	A	A	A	A	A	A	A	A	A	A	A	A	A	A	B
Total Meiosis	Control	H	A	A	A	H	H	H	H	H	H	H	H	A	A	A	A	A	A	A	A	A	A	A	A	A	A	A	H	H	H	A	H	H	H	H	H	H	H	H	H	H	H	H	B	B	B	B	A
Total Meiosis	Control	A	A	A	A	A	H	H	H	H	H	H	H	B	B	B	B	B	B	B	B	B	B	H	H	H	H	H	A	A	A	H	H	H	H	H	H	H	H	H	H	H	H	H	H	H	H	H	H
Total Meiosis	Control	A	A	H	H	H	B	B	B	B	B	B	B	A	A	A	A	A	A	A	A	A	A	A	H	H	H	H	B	B	B	B	B	H	A	A	A	A	A	A	A	A	A	A	A	A	A	A	H
Total Meiosis	Control	H	H	H	H	H	H	B	B	B	B	B	B	H	H	H	H	H	.	H	H	H	H	B	B	B	B	B	A	A	A	H	H	H	H	H	A	A	A	A	A	A	A	A	H	H	H	H	H
Total Meiosis	Control	B	H	H	H	H	H	A	A	A	A	A	A	H	H	H	H	H	H	H	H	H	H	B	B	B	B	B	A	A	H	H	H	H	H	H	H	H	H	H	H	H	H	H	H	H	H	H	H
Total Meiosis	Control	B	B	H	H	H	H	A	A	A	A	A	A	B	B	B	B	B	B	B	B	B	H	H	H	H	H	H	H	H	H	B	B	B	B	B	B	B	B	B	B	B	B	B	B	B	B	B	A
Total Meiosis	Heat Stresss	H	H	B	B	B	B	B	B	B	B	H	H	A	A	A	A	A	A	A	A	A	A	H	H	H	H	H	H	H	H	B	B	B	B	H	H	H	H	H	H	H	H	H	H	H	H	B	B
Total Meiosis	Heat Stresss	A	A	H	H	H	H	H	H	H	H	A	A	B	B	B	B	B	B	B	B	B	B	B	B	B	H	H	H	H	H	H	H	H	B	H	H	H	H	H	H	H	H	H	H	H	H	H	B
Total Meiosis	Heat Stresss	B	B	B	B	B	.	B	B	H	H	H	B	B	B	B	B	B	B	B	B	B	B	H	H	H	H	H	H	H	H	H	H	H	H	A	A	A	A	A	A	A	A	A	A	A	A	A	H
Total Meiosis	Heat Stresss	A	A	A	A	A	A	A	A	A	A	A	A	A	A	A	A	A	A	A	A	A	A	B	B	B	B	B	B	B	B	H	H	B	B	H	H	H	H	H	H	H	H	H	H	H	H	H	H
Total Meiosis	Heat Stresss	B	H	H	H	H	H	H	H	H	H	H	H	H	H	H	H	H	H	H	H	H	B	B	B	B	B	B	A	A	A	H	H	H	H	H	H	B	B	B	B	B	B	B	B	B	B	B	B
Total Meiosis	Heat Stresss	A	A	A	A	A	A	H	H	H	H	H	H	B	B	B	B	B	B	B	B	B	H	A	A	A	A	A	B	B	B	H	H	H	H	B	B	B	B	B	B	B	B	B	B	B	B	B	H
Total Meiosis	Heat Stresss	H	H	H	H	H	H	H	H	H	H	H	H	H	H	H	H	H	H	H	H	H	H	H	H	H	H	H	B	B	H	H	H	H	B	B	B	B	B	B	B	B	B	B	H	A	A	A	A
Total Meiosis	Heat Stresss	A	H	H	H	H	H	H	H	H	H	H	H	H	H	H	H	H	H	H	H	H	H	A	A	A	A	A	A	A	A	H	H	H	H	H	H	H	H	H	H	H	H	H	A	A	A	A	H
Total Meiosis	Heat Stresss	H	H	A	A	A	A	A	A	A	A	A	H	H	H	H	H	H	H	H	H	H	H	H	H	H	H	H	A	A	A	H	H	H	A	A	A	A	A	A	A	A	A	A	A	A	A	A	B
Total Meiosis	Heat Stresss	B	B	B	B	B	B	B	B	H	H	H	H	B	B	B	B	B	B	B	B	B	B	H	H	H	H	H	A	A	A	H	H	H	A	A	A	A	A	A	A	A	A	H	H	H	H	H	H
Total Meiosis	Heat Stresss	B	B	B	B	B	B	H	H	H	H	H	H	H	H	H	H	H	H	H	H	H	H	H	H	H	B	B	H	H	H	H	H	H	H	H	A	A	A	A	A	A	A	A	A	A	A	H	B
Total Meiosis	Heat Stresss	A	A	A	A	A	H	H	H	H	H	H	H	A	A	A	A	A	A	A	A	A	A	H	H	H	H	H	H	H	H	H	H	A	A	A	A	H	H	H	H	H	H	H	H	H	H	H	A
Total Meiosis	Heat Stresss	A	A	H	H	H	H	H	H	B	B	B	B	H	H	H	H	H	H	H	H	H	H	H	H	H	H	H	A	A	A	H	H	H	A	A	H	H	H	H	H	H	H	H	H	H	H	H	B
Total Meiosis	Heat Stresss	H	H	H	H	H	H	A	A	A	A	A	A	B	B	B	B	B	B	B	B	B	B	H	H	H	A	A	H	H	H	H	H	H	B	B	B	B	B	B	B	B	B	B	B	H	H	H	A
Total Meiosis	Heat Stresss	B	H	H	H	H	H	H	H	H	H	H	H	H	H	H	H	H	H	H	H	H	H	B	B	B	H	H	H	H	H	A	A	A	H	B	B	B	B	B	B	B	B	B	B	B	B	B	H
Total Meiosis	Heat Stresss	H	H	H	H	H	A	A	A	A	A	A	A	H	H	H	H	H	H	H	H	H	H	H	H	H	H	H	H	H	H	H	H	H	H	H	H	H	H	H	H	H	H	H	H	H	H	H	H
Total Meiosis	Heat Stresss	A	A	A	A	A	A	H	H	H	H	H	H	B	B	B	B	B	B	B	B	B	B	B	B	B	H	H	H	H	H	A	A	A	A	A	H	H	H	H	H	H	H	H	H	H	H	A	B
Total Meiosis	Heat Stresss	H	H	B	B	B	B	H	H	H	H	H	H	H	H	H	H	H	H	H	H	H	H	H	H	H	H	H	A	A	A	H	H	H	H	H	H	H	H	H	H	H	H	H	H	H	H	H	A
Total Meiosis	Heat Stresss	.	H	B	B	B	B	B	B	B	B	B	B	H	H	H	H	H	H	H	H	H	H	H	B	B	B	B	A	A	H	H	H	H	H	H	H	H	H	H	H	H	H	H	H	H	H	H	B
Total Meiosis	Heat Stresss	B	B	B	B	H	H	H	H	H	H	H	B	H	H	H	H	H	H	H	H	H	H	H	H	A	H	H	H	H	H	B	B	B	B	B	B	B	B	B	B	B	B	B	B	B	B	H	H
Total Meiosis	Heat Stresss	A	A	A	H	H	H	H	H	H	H	H	H	B	B	B	B	B	B	B	B	B	B	B	B	B	B	B	H	H	H	H	H	H	H	B	B	B	.	B	.	B	B	B	B	B	B	B	B
Total Meiosis	Heat Stresss	H	H	H	H	H	B	B	B	B	B	B	H	H	H	H	H	H	H	H	H	H	A	A	A	A	A	A	B	B	H	B	B	B	B	B	B	B	B	B	B	B	B	B	B	B	B	B	H
Total Meiosis	Heat Stresss	H	H	A	A	A	A	A	A	A	A	A	A	H	H	H	H	H	H	H	H	H	H	H	B	B	B	B	B	B	B	H	H	H	H	H	B	B	B	B	B	B	B	B	B	B	B	B	H
Total Meiosis	Heat Stresss	A	A	A	A	A	H	B	B	B	B	B	B	B	B	B	B	B	B	B	B	B	B	H	H	H	A	A	A	A	A	A	H	H	H	H	H	A	A	A	A	A	A	A	A	A	A	A	H
Total Meiosis	Heat Stresss	.	H	H	H	H	H	B	B	.	B	B	H	H	H	H	H	H	H	H	H	.	H	H	H	A	A	A	A	A	A	A	A	A	A	A	H	H	H	H	H	H	H	H	H	A	A	A	B
Total Meiosis	Heat Stresss	A	A	A	A	A	.	A	A	A	A	A	A	H	H	H	H	H	H	H	H	H	H	A	A	A	A	A	H	H	H	H	H	H	B	B	B	B	B	B	B	B	B	B	B	B	B	B	B
Total Meiosis	Heat Stresss	B	B	B	B	B	B	B	B	B	B	B	B	A	A	A	A	A	A	A	A	A	A	A	H	H	H	H	H	H	H	B	B	B	B	B	B	B	B	B	B	B	B	B	B	B	B	B	H
Total Meiosis	Heat Stresss	A	.	H	H	H	H	H	H	H	H	H	H	H	H	H	H	H	H	H	H	H	H	B	B	B	B	B	A	A	A	B	B	B	B	B	H	H	H	H	H	H	H	H	H	H	H	H	A
Total Meiosis	Heat Stresss	A	A	H	H	H	H	H	H	B	B	B	B	B	B	B	B	B	B	B	B	B	B	H	H	H	H	H	H	H	H	B	H	H	H	H	H	H	.	A	A	A	A	A	A	A	A	A	H
Total Meiosis	Heat Stresss	H	H	H	H	H	H	H	H	.	H	B	H	A	.	A	A	A	A	.	A	.	A	A	.	.	A	.	B	.	H	B	H	H	H	H	H	H	.	.	H	H	H	H	.	H	H	H	H
Total Meiosis	Heat Stresss	A	A	A	H	H	H	H	H	H	H	H	H	H	H	H	H	H	H	H	A	A	A	A	A	A	A	A	B	B	B	B	B	B	H	H	H	H	.	A	A	A	A	A	A	A	A	A	B
Total Meiosis	Heat Stresss	H	H	H	H	H	H	H	H	H	H	A	A	A	A	A	A	A	A	A	A	A	A	A	A	A	A	A	A	A	A	H	H	H	H	A	A	A	A	A	A	A	A	A	A	A	A	A	B
Total Meiosis	Heat Stresss	A	A	A	A	A	A	A	A	A	A	A	A	A	A	A	A	A	A	A	A	A	A	A	H	H	H	B	A	A	A	H	H	H	H	A	A	A	A	A	A	A	A	A	A	A	A	A	H
Total Meiosis	Heat Stresss	H	H	A	A	A	A	H	H	H	H	H	H	A	A	A	A	A	A	A	H	H	H	H	B	B	B	B	H	H	H	H	H	B	B	B	B	B	B	B	B	B	B	B	B	B	B	B	A
Total Meiosis	Heat Stresss	A	H	H	H	H	H	H	H	H	H	H	H	H	H	H	H	H	H	H	H	H	H	H	H	H	H	A	A	A	A	B	B	B	H	H	H	H	H	H	H	H	H	H	H	A	A	A	B
Total Meiosis	Heat Stresss	H	.	H	H	H	H	H	H	H	H	H	H	H	H	H	H	H	H	H	H	.	H	H	H	H	H	H	H	H	H	H	H	H	H	B	B	B	B	B	B	B	B	B	B	B	B	B	H
Total Meiosis	Heat Stresss	B	B	B	B	B	B	B	B	B	B	H	H	H	H	H	H	H	H	H	H	H	B	B	B	B	H	H	H	H	H	B	B	B	B	B	B	B	B	B	B	B	B	B	B	B	B	H	A
Total Meiosis	Heat Stresss	B	B	B	B	B	B	B	.	B	B	B	B	A	A	A	A	A	A	A	A	A	A	A	A	A	A	A	H	H	H	.	H	H	H	H	H	H	.	H	H	H	H	H	H	H	H	H	B
Total Meiosis	Heat Stresss	H	H	H	H	H	H	H	H	H	H	H	B	H	H	H	H	H	H	H	H	H	H	B	B	B	B	B	B	B	B	B	B	B	H	H	H	H	H	H	H	H	H	H	H	H	H	H	A
Total Meiosis	Heat Stresss	H	H	H	H	H	H	H	H	H	H	H	A	A	A	A	A	A	A	A	B	B	H	H	H	H	H	H	B	B	B	B	B	B	H	H	H	H	H	H	H	H	H	H	H	H	H	H	B
Total Meiosis	Heat Stresss	B	B	B	B	B	B	B	B	B	B	B	B	H	H	H	H	H	H	H	H	H	H	A	A	A	A	A	H	H	H	H	H	H	H	H	H	H	H	H	H	H	H	H	H	H	H	H	H
Total Meiosis	Heat Stresss	B	B	B	B	B	B	B	B	B	B	B	H	B	B	B	B	B	B	B	B	B	B	H	H	H	H	H	B	B	B	H	H	H	H	H	H	H	H	H	H	H	H	H	H	H	H	H	H
Total Meiosis	Heat Stresss	H	H	H	H	H	H	H	H	H	H	H	A	A	A	A	A	A	A	A	A	A	A	H	H	H	H	H	A	A	A	H	H	H	H	H	H	H	H	H	H	H	H	H	H	H	H	H	H
Total Meiosis	Heat Stresss	A	H	H	H	B	B	B	B	B	B	B	B	H	H	H	H	H	H	H	H	H	H	H	H	H	H	H	H	H	H	B	B	B	B	B	B	B	B	B	B	B	B	B	B	B	B	B	B
Total Meiosis	Heat Stresss	B	B	B	B	B	B	B	B	B	B	B	H	H	.	H	H	H	H	H	H	H	H	.	H	.	H	H	H	H	H	H	H	H	H	H	H	H	H	H	H	H	H	H	H	H	H	H	B
Total Meiosis	Heat Stresss	B	H	H	A	A	A	A	A	.	A	B	A	B	.	B	B	B	B	.	B	.	B	H	.	.	H	.	A	.	A	B	B	B	B	B	H	H	H	.	H	H	H	H	H	H	H	H	B
Total Meiosis	Heat Stresss	H	H	H	H	H	H	H	H	H	H	H	H	A	A	A	A	A	A	A	A	A	A	H	H	H	H	H	A	A	H	B	B	B	B	B	B	B	B	B	B	B	B	B	B	B	B	A	B
Total Meiosis	Heat Stresss	H	H	H	H	H	H	H	H	H	H	H	H	H	H	H	H	H	H	H	H	H	A	A	A	A	H	H	B	B	B	B	B	A	A	A	A	A	A	A	A	A	A	A	A	A	A	H	A
Total Meiosis	Heat Stresss	H	H	B	B	B	B	B	B	B	B	B	B	A	A	A	A	A	A	A	A	A	A	H	H	H	H	H	H	H	H	H	H	H	H	H	H	H	H	H	H	H	H	H	H	H	H	H	B
Total Meiosis	Heat Stresss	A	A	H	H	H	H	H	H	B	B	B	B	H	H	H	H	H	H	H	H	H	H	H	B	B	B	H	B	B	B	H	H	H	H	H	H	H	H	H	H	H	H	H	H	H	H	H	A
Total Meiosis	Heat Stresss	H	H	A	A	A	A	A	A	A	A	A	A	A	A	A	A	A	A	A	A	A	A	A	A	A	H	H	B	B	H	H	H	H	H	H	H	H	H	H	H	H	H	H	H	B	B	B	B
Total Meiosis	Heat Stresss	.	B	B	B	B	B	B	B	B	B	B	B	H	H	H	H	H	H	H	H	H	H	H	H	H	H	H	B	B	B	H	H	H	A	A	A	A	A	A	A	A	A	A	A	A	A	A	H
Total Meiosis	Heat Stresss	.	A	A	A	A	A	A	A	H	H	B	B	B	B	B	B	B	B	B	B	B	H	H	H	H	H	H	H	H	H	H	H	H	H	H	H	H	H	H	H	B	B	B	B	B	B	B	H
Total Meiosis	Heat Stresss	B	B	B	B	B	B	A	A	A	A	A	A	A	A	A	A	A	A	A	A	A	H	H	H	H	H	H	H	H	H	A	A	A	B	B	B	B	B	B	B	B	B	B	B	B	B	B	A
Total Meiosis	Heat Stresss	H	H	H	H	H	H	H	H	B	B	B	B	H	H	H	H	H	H	H	H	H	H	H	H	H	H	H	H	H	H	B	B	B	B	B	B	H	H	H	H	H	H	A	A	A	A	A	H
Total Meiosis	Heat Stresss	B	B	H	H	H	H	H	H	H	H	H	H	.	B	B	B	B	B	B	B	B	H	H	H	H	H	H	B	B	B	H	H	B	H	H	H	H	H	H	H	H	H	H	H	H	H	H	H
Total Meiosis	Heat Stresss	B	H	A	A	H	H	H	H	A	A	A	A	B	B	B	B	B	B	.	B	B	B	B	B	B	B	B	A	A	A	H	H	H	H	H	H	H	H	H	H	H	H	H	H	H	H	B	A
Total Meiosis	Heat Stresss	B	B	.	H	H	H	H	H	H	H	H	B	A	A	A	A	A	A	A	A	A	A	A	A	A	A	A	H	H	H	A	A	A	A	H	H	H	H	H	H	H	H	H	H	H	H	H	A
Total Meiosis	Heat Stresss	H	B	.	B	B	B	B	B	H	H	H	H	H	H	H	H	H	H	H	H	H	H	H	A	A	A	A	H	H	B	H	H	H	H	H	H	H	H	H	H	H	H	H	H	H	H	H	B
Total Meiosis	Heat Stresss	H	H	A	A	A	A	A	A	A	A	A	A	A	A	A	A	A	A	A	A	A	A	A	A	A	A	A	H	H	H	B	B	B	B	B	B	B	B	B	B	B	B	B	B	B	B	B	A
Total Meiosis	Heat Stresss	H	H	A	A	A	A	A	A	A	A	A	A	H	H	H	H	H	H	H	H	H	H	H	H	H	H	H	A	A	A	H	A	A	A	A	A	A	A	A	A	A	A	A	A	A	A	A	H
Total Meiosis	Heat Stresss	A	A	A	H	H	H	H	H	H	H	H	H	A	A	A	A	A	A	A	A	.	A	A	A	A	A	A	A	A	A	B	B	B	B	B	B	B	B	B	B	B	B	B	B	B	B	B	H
Total Meiosis	Heat Stresss	A	A	A	A	A	A	A	A	A	A	A	B	B	B	B	B	B	B	B	B	B	B	B	B	B	B	B	B	B	H	B	B	B	H	H	H	H	H	H	H	H	H	H	H	H	H	A	H
Total Meiosis	Heat Stresss	A	A	A	A	H	H	H	H	H	H	H	B	H	H	H	H	H	H	H	H	H	H	H	H	H	H	H	A	A	A	B	B	B	H	H	H	H	H	H	H	H	H	H	H	H	H	H	A
Total Meiosis	Heat Stresss	H	H	H	.	H	H	B	B	B	B	B	B	H	H	H	H	H	H	H	H	H	H	H	H	H	H	H	B	B	B	B	B	H	H	H	H	H	H	H	H	H	H	H	H	H	H	H	B
Total Meiosis	Heat Stresss	H	H	H	H	H	H	H	H	A	A	A	A	B	B	B	B	B	B	B	B	B	B	H	H	H	A	A	H	H	H	B	H	H	H	H	H	H	H	H	H	H	H	H	H	A	A	A	H
Total Meiosis	Heat Stresss	H	B	B	B	B	B	B	B	B	B	B	B	A	A	A	A	A	A	A	A	A	H	B	H	H	H	H	H	H	A	A	A	A	H	H	H	H	H	H	H	H	H	H	H	H	H	H	H
Total Meiosis	Heat Stresss	H	A	A	A	A	A	A	A	A	A	H	H	H	H	H	H	H	H	H	H	H	A	H	H	H	H	H	B	B	B	A	A	A	A	A	A	A	A	A	A	A	A	A	A	H	H	H	B
Total Meiosis	Heat Stresss	A	A	A	H	H	H	H	H	H	H	H	A	B	B	B	B	B	B	B	B	B	B	H	H	H	H	H	H	H	H	H	H	H	A	A	A	A	A	A	A	A	A	A	A	A	A	A	B
Total Meiosis	Heat Stresss	B	H	H	H	H	H	H	H	H	H	H	H	A	A	A	A	A	A	A	H	H	H	H	H	H	H	H	A	A	A	B	B	B	B	B	H	H	H	H	H	H	H	H	H	H	H	H	A
Total Meiosis	Heat Stresss	H	H	H	H	H	H	H	H	H	H	H	H	H	H	H	H	H	H	H	H	H	H	H	H	H	H	B	B	B	H	A	A	A	A	A	A	A	A	A	A	A	A	A	A	A	A	A	H
Total Meiosis	Heat Stresss	A	A	A	A	A	A	A	H	A	A	A	H	H	H	H	H	H	H	H	H	H	H	H	H	H	B	B	.	H	.	H	H	H	H	.	H	H	H	.	H	H	H	H	.	H	H	H	H
Total Meiosis	Heat Stresss	H	A	A	A	A	A	A	A	A	A	A	A	B	B	B	B	B	B	B	B	B	B	.	B	B	B	B	A	A	A	B	B	B	H	H	H	H	H	H	H	H	H	H	H	H	H	H	H
Total Meiosis	Heat Stresss	H	H	A	A	A	A	A	A	A	A	A	A	H	H	H	H	H	H	H	H	H	H	H	H	H	H	H	H	H	H	A	A	A	A	A	H	H	H	H	H	H	H	H	H	H	H	H	A
Total Meiosis	Heat Stresss	H	B	B	B	B	B	H	H	H	H	H	H	B	B	B	B	B	B	B	B	B	H	A	A	A	A	A	A	A	A	H	H	H	H	H	H	H	H	H	H	H	H	H	H	H	H	B	B
Total Meiosis	Heat Stresss	B	B	B	B	B	B	B	B	B	B	B	B	H	H	H	H	H	H	H	H	H	H	B	B	B	H	H	H	H	H	H	H	H	H	H	H	H	H	H	H	H	H	H	H	B	B	B	A
Total Meiosis	Heat Stresss	H	H	H	H	H	H	B	B	B	B	B	H	B	B	B	B	B	B	B	B	B	B	B	B	B	B	B	H	H	H	B	H	H	H	A	A	A	A	A	A	A	A	A	A	A	A	A	B
Total Meiosis	Heat Stresss	H	H	H	H	H	H	H	H	H	H	H	H	A	A	A	A	A	A	A	A	A	A	A	A	A	A	A	B	B	H	B	B	B	H	H	H	H	H	H	H	H	H	H	H	H	H	H	A
Total Meiosis	Heat Stresss	B	B	B	B	B	H	H	H	A	A	A	A	A	A	A	A	A	A	A	A	A	A	A	A	A	H	H	A	A	A	A	A	H	B	B	B	B	B	B	B	B	B	B	B	B	B	B	H
Total Meiosis	Heat Stresss	H	H	H	H	H	H	H	H	H	H	H	B	H	H	H	H	H	H	H	H	H	H	H	H	H	H	H	H	H	H	B	B	B	B	B	H	H	H	H	H	H	H	H	H	H	H	H	H
Total Meiosis	Heat Stresss	H	B	B	B	B	B	B	B	B	B	B	B	A	A	A	A	A	A	A	A	A	A	A	H	A	A	A	H	H	H	A	A	A	A	H	H	H	H	H	H	H	H	H	H	H	H	H	A
Total Meiosis	Heat Stresss	H	H	B	B	B	B	B	B	B	B	B	H	A	A	A	A	A	A	A	A	A	A	H	H	H	H	H	H	H	H	A	A	A	H	H	H	A	A	A	A	A	A	A	A	A	A	A	B
Total Meiosis	Heat Stresss	B	B	B	B	B	B	B	B	B	B	B	B	H	H	H	H	H	H	H	H	H	H	H	H	H	H	H	A	A	A	H	H	H	H	H	H	H	H	H	H	H	H	H	H	A	A	A	H
Total Meiosis	Heat Stresss	A	A	H	H	H	B	B	B	B	B	.	B	A	A	A	A	A	A	A	A	A	H	H	H	H	B	B	H	H	B	H	H	H	.	H	A	A	A	A	A	A	A	A	A	A	A	H	H
Total Meiosis	Heat Stresss	H	H	H	H	H	H	H	H	H	H	H	H	H	H	H	H	H	H	H	H	H	H	H	H	H	B	B	B	B	B	H	H	H	A	A	A	A	A	A	A	A	A	A	A	A	A	A	H
Total Meiosis	Heat Stresss	H	H	B	B	B	B	B	B	B	B	B	B	H	H	H	H	H	H	H	B	B	B	B	B	B	B	B	A	A	A	H	H	H	A	A	A	A	A	A	A	A	A	A	A	A	A	A	H
Total Meiosis	Heat Stresss	H	H	H	H	H	H	H	H	H	H	H	H	A	A	A	A	A	A	.	A	A	A	A	A	A	H	H	H	H	B	A	A	H	H	H	A	A	A	A	A	A	A	A	H	H	H	H	H
Total Meiosis	Heat Stresss	B	B	B	B	B	B	B	B	B	B	B	B	B	B	B	B	B	B	B	B	B	B	B	B	B	B	B	A	A	A	H	H	H	A	A	A	A	A	A	A	A	A	A	A	A	A	H	H
Total Meiosis	Heat Stresss	A	A	A	A	A	A	H	H	H	H	H	H	H	H	H	H	H	H	H	H	H	H	A	A	A	A	A	A	A	A	B	B	H	H	H	H	H	H	A	A	A	A	A	A	A	A	A	A
Total Meiosis	Heat Stresss	H	H	A	A	A	A	A	A	A	A	H	A	H	H	H	H	H	H	H	H	H	H	H	H	H	H	H	A	A	A	H	H	H	H	H	H	H	H	H	H	H	H	H	H	H	H	A	H
Total Meiosis	Heat Stresss	H	H	H	H	H	B	B	B	B	B	H	H	B	B	B	B	B	B	B	B	B	B	B	B	B	H	H	H	H	H	A	A	A	A	A	A	A	A	A	A	A	A	A	A	A	A	A	H
Total Meiosis	Heat Stresss	B	B	B	B	B	B	B	B	B	B	B	B	H	H	H	H	H	H	H	H	H	H	H	H	H	H	A	B	B	B	H	H	H	H	H	H	H	H	H	H	H	H	H	H	H	H	H	B
Total Meiosis	Heat Stresss	H	H	.	B	B	.	B	B	.	B	.	B	H	.	H	H	H	H	.	H	.	H	H	.	.	H	.	B	.	B	.	B	B	B	B	B	.	B	.	.	.	B	B	.	B	B	B	H
Total Meiosis	Heat Stresss	H	H	H	A	A	A	H	H	H	H	H	H	H	H	H	H	H	H	H	H	H	H	H	H	H	H	H	H	H	H	H	H	H	H	H	H	H	H	.	.	H	H	H	H	H	H	H	.
Total Meiosis	Heat Stresss	H	H	A	A	A	A	A	A	A	A	A	A	H	H	H	H	H	H	H	H	H	H	H	H	H	H	H	H	H	H	B	B	H	H	H	H	H	H	H	H	H	H	H	H	H	H	H	B
Total Meiosis	Heat Stresss	.	H	.	B	B	B	B	.	B	B	B	B	H	H	.	H	H	H	H	H	H	H	B	B	B	H	H	A	A	A	B	.	.	.	B	.	H	H	H	H	H	.	H	H	.	.	B	B
Total Meiosis	Heat Stresss	H	H	H	H	H	H	H	H	H	H	B	B	A	A	A	A	A	A	A	A	A	A	A	A	A	A	A	H	H	H	H	H	H	H	B	B	B	B	B	B	B	B	B	B	B	B	B	A
Total Meiosis	Heat Stresss	H	H	H	H	H	H	B	B	B	B	B	H	B	B	B	B	B	B	B	B	B	B	B	B	B	B	B	H	H	H	B	B	B	A	A	A	A	A	A	A	A	A	A	A	A	A	A	H
Total Meiosis	Heat Stresss	B	B	A	A	A	A	A	A	A	A	A	H	H	H	H	H	H	H	H	H	H	A	A	A	A	A	H	H	H	H	B	H	H	H	H	H	H	H	H	H	H	H	H	H	H	H	H	H
Total Meiosis	Heat Stresss	H	H	A	A	A	A	H	H	H	H	H	H	H	H	H	H	H	H	H	H	H	H	A	A	A	A	A	B	B	B	H	H	H	H	H	H	A	A	A	A	A	A	A	A	H	H	H	B
Total Meiosis	Heat Stresss	A	A	A	A	A	A	A	A	A	A	A	A	H	H	H	H	H	H	H	H	H	H	H	H	H	A	A	A	A	A	H	H	H	H	.	H	H	H	H	H	H	H	H	H	H	H	H	A
Total Meiosis	Heat Stresss	B	B	B	B	B	B	H	H	H	H	H	H	B	B	B	B	B	B	B	B	H	H	H	H	H	H	H	H	H	H	H	H	H	H	H	H	H	H	H	H	H	H	H	H	H	H	H	H
Total Meiosis	Heat Stresss	H	H	H	A	A	A	A	A	A	A	A	A	H	H	H	H	H	H	H	H	H	A	H	H	H	H	H	H	H	H	A	H	H	H	H	H	H	H	H	H	H	H	H	H	H	H	H	H
Total Meiosis	Heat Stresss	B	B	H	H	H	H	A	A	A	A	.	A	A	A	A	A	A	A	A	A	A	A	A	A	A	A	A	H	H	H	H	H	H	H	H	H	H	H	.	H	H	H	H	H	H	H	A	H
Total Meiosis	Heat Stresss	H	H	H	H	H	H	H	H	H	H	H	H	B	.	B	B	B	B	B	B	B	B	H	H	.	H	H	B	B	B	B	B	B	B	B	B	B	B	B	B	B	B	B	B	B	B	H	H
Total Meiosis	Heat Stresss	H	H	A	A	A	A	A	A	A	A	A	A	H	H	H	H	H	H	H	H	H	H	H	H	H	H	H	H	H	H	H	A	A	A	A	A	A	A	A	A	A	A	A	A	A	A	H	H
Total Meiosis	Heat Stresss	H	H	H	H	H	H	H	H	H	H	H	H	B	B	B	B	B	B	B	B	B	B	H	H	H	H	H	H	H	A	A	A	A	B	B	B	B	B	B	B	B	B	B	B	B	B	B	A
Total Meiosis	Heat Stresss	H	H	A	A	A	A	A	A	A	A	A	A	H	H	H	H	.	H	H	H	H	A	A	H	H	H	H	H	H	H	B	B	B	B	B	B	B	B	B	B	B	B	B	B	B	B	B	A
Total Meiosis	Heat Stresss	H	H	H	H	H	H	H	H	H	H	H	H	H	H	H	H	H	H	H	H	.	H	H	H	H	H	H	H	H	H	H	H	H	H	H	H	H	H	H	H	H	H	H	H	H	H	H	B
Total Meiosis	Heat Stresss	A	A	H	H	H	H	H	H	H	H	.	H	H	H	H	H	H	H	H	H	.	.	A	A	A	A	H	B	B	B	A	A	A	A	A	A	A	A	A	A	A	A	A	A	A	A	A	A
Total Meiosis	Heat Stresss	A	A	A	A	H	H	H	H	H	H	.	B	H	.	H	H	H	H	H	H	.	H	B	B	.	B	B	H	H	H	B	B	H	H	H	H	H	H	H	H	H	H	H	H	H	H	H	H
Total Meiosis	Heat Stresss	H	H	A	A	A	H	H	H	H	H	H	H	H	H	H	H	H	H	H	H	.	H	A	A	A	A	A	H	H	H	B	B	H	H	H	H	H	H	H	H	H	H	H	H	H	H	H	H
Total Meiosis	Heat Stresss	A	H	H	H	H	B	B	B	B	B	B	B	B	B	B	B	B	B	B	B	B	B	B	B	B	B	B	B	B	B	A	A	A	H	H	H	H	H	H	H	H	H	H	H	H	H	H	A
Total Meiosis	Heat Stresss	B	B	H	H	H	H	H	H	H	H	H	H	H	H	H	H	H	H	H	H	H	H	H	H	H	H	H	A	A	A	B	B	B	B	B	B	B	B	B	B	B	B	B	B	B	B	H	A
Total Meiosis	Heat Stresss	H	B	B	H	B	B	B	B	B	B	B	H	B	B	B	B	B	B	B	B	B	B	H	A	A	A	A	H	H	H	.	H	H	H	H	H	H	H	H	H	H	H	H	A	A	A	A	A
Total Meiosis	Heat Stresss	A	A	A	H	H	B	B	B	B	B	B	B	H	H	H	H	H	H	H	H	H	H	H	H	H	H	H	A	A	A	H	H	H	H	H	H	H	H	H	H	H	H	H	H	H	H	H	A
Total Meiosis	Heat Stresss	H	H	B	B	B	H	H	H	H	H	H	H	H	H	.	H	H	H	H	H	H	H	H	H	H	A	A	B	B	B	B	B	H	H	H	A	A	A	A	A	A	A	A	A	A	A	A	H
Total Meiosis	Heat Stresss	A	A	A	A	A	.	A	A	.	A	B	H	H	.	H	H	H	H	.	H	.	H	H	.	.	H	.	A	.	A	.	H	H	H	H	H	B	H	.	H	H	H	H	.	H	H	H	B
Total Meiosis	Heat Stresss	B	B	B	B	B	B	B	B	B	B	.	B	H	.	H	H	H	H	H	H	.	H	H	B	B	B	H	H	H	H	H	H	H	H	H	H	H	.	H	H	H	H	H	H	H	H	B	H
Total Meiosis	Heat Stresss	H	H	H	H	H	H	H	H	H	H	H	H	A	A	A	A	A	A	A	A	.	A	H	H	H	H	H	H	H	H	A	A	A	A	A	A	A	.	A	A	A	A	A	A	A	A	A	A
Total Meiosis	Heat Stresss	B	H	H	H	H	H	A	.	A	A	.	A	H	.	H	H	H	H	H	H	.	H	H	H	H	H	B	B	B	H	H	H	H	H	H	H	H	.	H	H	H	H	H	H	H	H	H	H
Total Meiosis	Heat Stresss	H	H	A	A	A	A	A	A	A	A	A	A	B	B	B	B	B	B	B	B	B	B	H	H	H	H	H	H	H	H	B	H	H	H	H	H	H	.	H	H	H	H	H	H	A	A	A	H
Total Meiosis	Heat Stresss	B	B	H	H	H	H	H	.	.	H	.	H	H	.	H	H	H	H	.	H	.	H	H	H	.	H	.	H	H	H	.	.	.	A	H	H	H	.	.	H	H	H	H	H	B	B	B	B
Total Meiosis	Heat Stresss	B	B	B	H	H	H	H	H	A	A	A	A	H	H	H	H	H	H	H	H	H	H	H	H	H	H	H	H	H	H	H	.	H	H	H	H	H	.	H	H	H	H	H	H	H	H	H	A
Total Meiosis	Heat Stresss	A	A	A	A	A	A	A	A	A	A	A	A	A	A	A	A	A	A	A	A	A	A	H	H	H	H	H	H	H	H	A	A	A	A	A	A	A	A	A	A	A	A	A	A	A	A	H	H
Total Meiosis	Heat Stresss	H	H	H	H	H	H	H	H	H	H	A	A	B	B	B	B	B	B	B	B	B	B	B	B	B	H	H	A	A	A	B	H	H	H	H	H	H	H	H	H	H	H	H	H	A	A	A	B
Total Meiosis	Heat Stresss	H	H	H	H	H	H	H	H	H	H	H	H	H	H	H	H	H	H	.	H	H	H	H	H	H	H	H	B	B	B	A	A	H	H	H	H	H	H	H	H	H	H	H	H	B	B	B	H
Total Meiosis	Heat Stresss	H	H	H	H	H	A	A	A	A	A	A	A	H	H	H	H	H	H	H	H	H	H	H	H	H	H	H	B	B	B	H	H	H	B	B	H	H	H	H	H	H	H	H	H	H	H	H	B
Total Meiosis	Heat Stresss	H	H	H	H	H	H	H	H	H	H	H	H	A	A	A	A	A	A	A	A	A	A	B	B	B	B	B	B	B	B	H	H	H	B	B	B	B	B	B	B	B	B	B	B	B	B	B	H
Total Meiosis	Heat Stresss	H	H	A	A	A	A	A	A	A	A	A	A	B	B	B	B	B	B	B	B	B	B	B	B	B	B	B	B	B	B	B	B	B	B	B	B	B	B	B	B	B	B	B	B	B	B	B	H
Total Meiosis	Heat Stresss	H	B	B	B	B	B	B	B	B	B	B	B	B	B	B	B	B	B	B	B	B	B	H	H	H	H	H	H	H	H	H	H	H	H	H	H	H	H	H	H	H	H	H	H	H	H	H	H
Total Meiosis	Heat Stresss	H	H	H	H	H	H	A	A	A	A	A	A	H	H	H	H	H	H	H	H	H	H	H	H	H	H	H	H	H	H	A	A	A	A	H	H	H	.	H	H	H	H	H	H	H	H	H	B
Total Meiosis	Heat Stresss	A	H	H	H	H	H	H	H	H	H	H	B	B	B	B	B	B	B	B	B	B	B	B	B	B	B	B	H	H	H	H	H	H	A	A	A	A	A	A	A	A	A	A	A	A	A	A	H
Total Meiosis	Heat Stresss	B	H	A	A	A	A	A	A	A	A	A	A	B	B	B	B	B	B	B	B	B	B	H	H	H	H	H	A	A	H	A	A	A	A	A	A	H	H	H	H	H	H	H	H	H	H	H	H
Total Meiosis	Heat Stresss	H	H	H	H	B	B	B	H	H	H	H	H	H	H	H	H	H	H	H	H	H	H	H	H	H	H	H	B	B	H	H	H	H	A	A	A	A	A	A	A	A	A	A	A	A	A	A	H
Total Meiosis	Heat Stresss	H	B	B	B	B	B	B	B	B	B	B	H	B	B	B	B	B	B	.	B	B	B	H	A	H	H	H	A	A	A	A	A	A	A	H	H	H	H	H	H	H	H	H	H	H	H	H	H
Total Meiosis	Heat Stresss	B	H	H	H	H	H	H	H	H	H	A	A	B	B	B	B	B	B	B	B	B	B	B	B	B	A	A	B	B	B	A	A	A	H	H	H	H	H	H	H	H	H	H	H	H	H	H	H
Total Meiosis	Heat Stresss	H	A	A	A	A	A	A	A	A	A	A	A	H	H	H	H	H	H	H	H	H	H	H	H	H	H	H	A	A	A	B	B	B	B	B	H	H	H	H	H	H	H	H	H	H	H	H	H
Total Meiosis	Heat Stresss	H	H	H	H	H	H	H	H	A	A	.	A	A	A	A	A	A	.	A	A	A	A	A	A	A	A	A	H	H	H	A	A	A	A	A	A	A	A	A	A	A	A	A	A	A	A	A	H
Total Meiosis	Heat Stresss	B	B	B	B	B	B	H	H	H	H	H	H	H	H	H	H	H	H	H	H	H	H	H	H	H	H	H	A	A	A	H	B	B	H	H	H	H	H	H	H	H	H	H	H	H	H	H	H
Total Meiosis	Heat Stresss	.	H	H	H	B	B	B	B	B	B	B	B	B	B	B	B	B	B	B	B	B	B	B	H	H	A	A	A	A	A	B	B	B	B	B	B	B	B	B	B	B	B	B	B	B	B	B	B
Total Meiosis	Heat Stresss	H	A	A	H	H	H	H	H	H	H	H	B	A	A	A	A	A	A	A	A	A	A	A	A	A	A	A	A	A	A	B	B	B	B	B	H	H	H	H	H	H	H	H	H	H	H	A	A
Total Meiosis	Heat Stresss	B	H	H	H	H	H	H	H	H	H	H	A	A	A	A	A	A	A	A	A	A	A	A	A	A	A	A	H	H	H	H	H	B	H	H	H	H	H	H	H	H	H	H	H	H	H	H	A
Total Meiosis	Heat Stresss	H	A	A	A	A	.	A	A	A	A	A	A	A	A	A	A	A	A	A	A	A	A	A	A	A	A	A	B	B	B	A	A	A	A	A	A	A	A	A	A	A	A	A	A	A	A	A	B
Total Meiosis	Heat Stresss	B	H	H	H	H	H	H	H	H	H	A	A	A	A	A	A	A	A	A	A	A	A	A	A	A	A	A	H	H	H	B	B	B	B	B	B	B	B	B	B	B	B	B	B	B	B	B	H
Total Meiosis	Heat Stresss	B	B	B	B	B	B	B	B	H	H	H	H	H	H	H	H	H	H	H	H	.	H	A	A	A	A	H	B	B	B	B	B	B	B	B	B	B	B	B	B	B	B	B	B	B	B	B	H
Total Meiosis	Heat Stresss	H	H	H	H	A	A	A	A	A	A	A	A	H	H	H	H	H	H	H	H	H	A	A	A	A	H	H	H	H	.	H	H	H	H	H	H	B	B	B	B	B	B	B	B	B	B	H	B
Total Meiosis	Heat Stresss	B	H	H	H	H	H	H	H	A	A	A	A	H	H	H	H	H	H	H	H	H	H	H	.	H	H	H	H	H	H	H	H	H	H	B	B	B	B	B	B	B	B	.	B	B	B	B	H
Total Meiosis	Heat Stresss	B	B	B	B	B	B	B	H	H	H	H	H	H	H	H	H	H	H	H	H	H	H	H	H	H	H	H	B	B	B	B	B	B	B	B	B	B	B	B	B	B	B	B	B	B	B	B	H
Total Meiosis	Heat Stresss	H	H	H	H	H	B	B	B	B	B	B	B	H	H	H	H	H	H	H	H	H	H	H	H	H	A	H	A	A	H	H	H	H	H	H	H	H	H	H	H	H	H	H	H	H	H	H	A
Total Meiosis	Heat Stresss	H	H	A	H	H	H	H	H	H	H	H	H	A	A	A	A	A	A	A	A	A	A	A	H	H	A	A	H	H	H	A	A	A	B	B	B	B	B	B	B	B	B	B	B	B	B	B	H
Total Meiosis	Heat Stresss	A	A	A	A	A	H	H	H	H	H	H	H	H	H	H	H	H	H	H	H	H	H	H	H	H	H	H	A	A	A	B	B	B	H	H	H	H	H	H	H	H	H	H	H	H	B	B	H
Total Meiosis	Heat Stresss	B	B	B	B	B	B	B	B	B	B	B	H	A	A	A	A	A	A	A	A	A	A	H	H	H	H	H	H	H	H	H	H	H	H	H	H	H	H	H	H	H	H	.	H	H	H	H	.
Total Meiosis	Heat Stresss	H	H	H	H	H	H	H	H	H	H	A	A	B	B	B	B	B	B	B	B	B	B	B	B	B	B	B	B	B	B	B	B	B	H	H	H	H	H	H	H	H	H	H	H	H	H	H	H
Total Meiosis	Heat Stresss	H	H	H	H	H	H	H	H	H	H	H	A	H	H	H	H	H	H	H	H	H	H	A	A	A	H	H	B	B	B	A	A	H	H	H	H	H	H	H	H	H	H	H	H	H	H	H	H
Total Meiosis	Heat Stresss	H	H	H	H	H	H	H	H	H	H	H	A	A	A	A	A	A	A	A	A	A	A	A	A	A	A	H	B	B	B	A	A	A	A	A	A	A	A	A	A	A	A	A	A	A	A	.	H
Total Meiosis	Heat Stresss	B	B	B	B	B	B	B	B	B	B	B	B	H	H	H	H	H	H	H	H	H	H	A	A	A	A	A	A	A	A	H	H	A	A	A	A	A	A	A	A	A	A	A	A	A	A	A	H
Total Meiosis	Heat Stresss	B	B	.	B	H	H	H	H	H	H	A	A	H	H	H	H	H	H	H	H	H	H	H	H	H	A	A	H	H	H	H	H	H	H	H	H	H	H	H	H	H	H	A	A	A	A	A	H
Total Meiosis	Heat Stresss	A	H	H	H	H	B	B	B	B	B	B	B	H	H	H	H	H	H	H	H	H	A	A	A	A	A	A	A	A	A	H	B	B	B	B	B	B	B	B	B	B	B	B	B	B	B	B	B
Total Meiosis	Heat Stresss	H	H	H	H	H	H	H	H	A	A	A	A	H	H	H	H	H	H	H	H	H	H	H	H	B	B	B	B	B	B	H	H	H	H	H	H	H	H	H	H	H	H	H	H	B	B	B	A
Total Meiosis	Heat Stresss	H	H	H	H	H	H	H	H	A	A	A	H	H	H	H	H	H	H	H	H	H	H	H	B	B	H	H	A	A	A	H	H	H	H	H	H	H	H	H	H	H	H	H	A	A	A	A	H
Total Meiosis	Heat Stresss	A	A	A	A	A	A	A	A	H	H	H	H	H	H	H	H	H	H	H	H	H	B	B	B	B	B	B	H	H	H	A	A	A	A	H	H	H	H	H	H	H	H	H	H	H	H	H	H
Total Meiosis	Heat Stresss	A	A	H	H	H	H	H	H	H	H	.	H	H	H	H	H	H	H	H	H	.	H	H	H	H	A	A	B	B	B	A	A	A	A	H	H	H	H	H	H	H	H	H	H	H	H	H	H
Total Meiosis	Heat Stresss	A	A	A	H	H	H	H	H	H	H	H	H	.	H	H	H	H	H	H	H	H	H	H	H	H	H	H	H	H	H	H	H	H	H	B	H	H	H	H	H	H	H	H	H	H	H	H	H
Total Meiosis	Heat Stresss	H	H	H	H	H	H	H	H	H	H	H	H	H	H	H	H	H	H	H	H	H	H	H	A	A	A	A	B	B	B	B	.	B	B	H	H	H	H	H	H	H	H	H	H	H	H	A	H
Total Meiosis	Heat Stresss	B	B	B	B	B	B	B	B	B	B	B	H	A	A	A	A	A	A	A	A	A	A	A	A	A	A	A	A	A	H	H	H	H	H	H	H	H	H	H	H	H	H	H	H	H	H	A	H
Total Meiosis	Heat Stresss	A	A	A	A	A	A	A	A	A	A	H	H	H	H	H	H	H	H	H	H	H	H	B	B	B	B	B	H	H	H	B	B	B	B	B	B	B	B	B	B	B	B	B	B	B	B	B	A
Total Meiosis	Heat Stresss	H	H	H	H	H	H	H	A	H	H	H	H	B	B	B	B	B	B	B	B	B	B	B	B	B	H	H	H	H	H	A	A	A	A	A	A	A	A	A	A	A	A	A	A	A	A	A	A
Total Meiosis	Heat Stresss	H	B	B	B	B	B	B	B	B	B	B	B	A	A	A	A	A	A	A	A	A	A	H	H	H	H	H	H	H	H	A	A	A	A	H	H	H	H	H	H	H	H	H	H	H	H	H	H
Total Meiosis	Heat Stresss	A	A	A	A	A	A	H	B	B	B	.	B	H	H	H	H	H	H	H	H	H	H	H	H	H	H	H	A	A	A	H	H	H	H	H	H	H	H	H	H	H	H	H	H	H	H	A	H
Total Meiosis	Heat Stresss	H	H	H	H	H	H	H	H	H	H	H	H	H	H	H	H	H	H	H	H	H	H	B	B	B	B	B	H	H	H	A	A	A	A	A	A	A	A	A	A	A	A	A	A	A	A	A	A
Total Meiosis	Heat Stresss	A	A	A	H	H	H	H	H	H	H	H	H	B	B	B	B	B	B	B	B	B	B	H	H	H	H	H	B	B	B	H	H	H	B	B	B	B	B	B	B	B	B	B	B	B	B	B	H
Total Meiosis	Heat Stresss	H	H	H	H	B	B	H	H	H	H	A	H	A	A	A	A	A	A	A	A	A	A	A	A	A	H	H	H	H	H	B	H	H	H	H	H	H	H	H	H	H	H	H	H	A	A	A	B
Total Meiosis	Heat Stresss	H	H	H	H	H	H	H	H	A	A	A	A	H	H	H	H	H	H	H	H	H	H	A	A	A	A	A	A	A	A	H	H	H	H	H	H	H	H	H	H	H	H	H	H	H	H	H	H
Total Meiosis	Heat Stresss	B	B	H	B	B	B	H	H	H	H	H	H	A	A	A	A	A	A	A	A	A	A	A	H	H	H	H	H	H	H	H	B	B	B	H	H	H	H	H	H	H	H	H	H	H	H	A	A
Total Meiosis	Heat Stresss	A	A	H	A	A	H	H	H	H	H	H	B	H	H	H	H	H	H	H	H	H	A	A	A	A	A	A	H	H	H	H	B	B	B	B	B	B	B	.	B	B	B	B	B	B	B	B	H
Total Meiosis	Heat Stresss	H	H	B	B	B	B	B	B	B	B	B	B	H	H	H	H	H	H	H	H	H	H	H	B	B	B	B	A	A	A	H	H	H	H	H	H	H	H	H	H	H	H	H	H	H	H	H	H
Total Meiosis	Heat Stresss	H	H	H	H	H	H	H	H	A	A	A	A	B	B	B	B	B	B	B	B	B	B	B	B	B	B	B	A	A	A	B	B	H	A	A	H	H	H	H	H	H	H	H	H	H	H	H	H
Total Meiosis	Heat Stresss	H	H	H	H	H	A	A	A	A	A	A	A	H	H	H	H	H	H	H	H	H	H	H	H	H	B	B	H	H	A	A	A	A	A	A	A	A	A	A	A	A	A	A	H	B	B	B	H
Total Meiosis	Heat Stresss	A	A	A	A	A	H	H	H	H	H	H	H	H	H	H	H	H	H	H	H	H	A	A	A	A	H	H	B	B	B	H	H	H	H	A	A	A	A	.	H	H	H	H	H	H	H	H	A
Total Meiosis	Heat Stresss	H	H	H	H	A	A	H	H	H	H	H	H	H	H	H	H	H	H	H	H	H	H	H	H	H	H	H	A	A	A	H	B	B	B	B	H	H	H	H	H	H	H	H	H	H	H	H	H
Total Meiosis	Heat Stresss	.	H	A	A	H	H	H	H	H	H	H	H	H	H	H	H	H	H	H	H	H	H	H	H	H	H	H	H	H	H	B	B	H	H	H	H	H	H	H	H	H	H	H	H	H	H	H	B
Total Meiosis	Heat Stresss	H	H	A	A	A	A	A	A	A	A	A	A	A	A	A	A	A	A	A	A	A	A	A	A	A	A	A	H	H	H	A	A	A	B	B	B	B	B	B	B	B	B	B	B	B	B	H	A
Total Meiosis	Heat Stresss	H	H	H	H	H	H	H	H	H	H	H	H	B	B	B	B	B	B	B	B	B	B	H	H	H	H	H	B	B	B	B	B	H	H	H	H	H	H	H	H	H	H	H	H	A	A	A	A
Total Meiosis	Heat Stresss	B	B	B	B	B	B	H	H	H	H	H	H	A	A	A	A	A	A	A	A	A	A	A	A	A	A	A	H	H	H	B	B	H	H	H	H	H	H	H	H	H	H	H	H	H	H	H	B
Total Meiosis	Heat Stresss	B	H	H	H	H	H	H	H	H	H	H	H	A	A	A	A	A	A	A	A	A	A	A	A	A	A	A	A	A	A	A	A	A	A	A	A	A	A	A	A	A	A	A	A	A	A	H	H
Total Meiosis	Heat Stresss	A	A	A	A	A	A	A	A	A	A	A	A	H	H	H	H	H	H	H	H	H	H	H	H	H	B	B	H	H	B	H	H	H	H	H	B	B	B	B	B	B	B	B	B	B	B	B	A
Total Meiosis	Heat Stresss	A	H	H	H	H	H	H	.	H	H	H	H	H	H	H	H	H	H	H	H	H	H	B	H	H	H	H	H	H	H	H	H	B	B	B	B	B	B	B	B	B	B	B	B	B	B	B	H
Total Meiosis	Heat Stresss	H	H	H	H	H	H	H	H	H	H	H	H	A	A	A	A	A	A	A	A	A	A	A	A	A	A	H	B	B	B	H	H	H	H	H	H	H	H	H	H	A	A	A	A	A	A	A	H
Total Meiosis	Heat Stresss	B	B	B	B	H	H	H	H	H	H	H	H	A	A	A	A	A	A	A	A	A	A	A	A	A	A	A	B	B	B	B	B	B	B	B	B	B	B	B	B	B	B	B	B	B	B	B	H
Total Meiosis	Heat Stresss	B	B	B	H	H	H	H	H	H	H	H	A	H	H	H	H	H	H	H	H	H	H	H	H	H	H	H	H	H	H	H	.	B	B	B	B	B	B	B	B	B	B	B	B	B	B	B	H
Total Meiosis	Heat Stresss	B	B	B	B	B	H	H	A	A	A	A	A	A	A	A	A	A	A	A	A	A	A	H	H	H	H	H	H	H	H	H	H	H	B	H	H	H	H	H	H	H	H	H	H	H	H	H	A
Total Meiosis	Heat Stresss	H	A	A	A	A	A	A	A	H	H	H	H	A	A	A	A	A	A	A	A	A	A	H	H	H	H	H	H	H	B	H	B	B	B	B	B	B	B	B	B	B	B	B	B	B	B	B	H
Total Meiosis	Heat Stresss	H	H	H	H	H	H	H	H	H	H	H	H	A	A	A	A	A	A	A	A	A	A	A	A	A	A	A	B	B	H	B	B	B	B	H	H	H	H	H	H	H	H	H	H	H	H	H	H
Total Meiosis	Heat Stresss	H	H	A	A	A	A	H	H	H	H	H	H	B	B	B	B	B	B	B	B	B	B	B	A	A	A	A	A	A	A	H	H	H	A	H	H	H	H	H	H	H	H	H	H	H	H	H	H
Total Meiosis	Heat Stresss	H	A	A	H	H	H	H	H	H	H	H	B	H	H	H	H	H	H	H	H	H	H	H	H	H	H	H	B	B	H	H	H	H	B	B	H	H	H	H	H	H	H	H	H	A	A	A	A
Total Meiosis	Heat Stresss	A	A	A	A	A	H	H	H	H	H	H	B	A	A	A	A	A	A	A	A	A	A	A	A	A	A	A	A	A	A	A	A	A	A	A	A	A	A	H	H	H	H	H	H	H	H	B	A
Total Meiosis	Heat Stresss	B	H	H	H	H	H	H	H	H	H	H	H	A	A	A	A	A	A	A	A	A	A	A	A	A	A	A	H	H	H	A	A	A	A	A	A	A	.	A	A	A	A	A	A	A	A	A	H
Total Meiosis	Heat Stresss	A	A	A	A	A	A	A	A	B	B	B	B	H	H	H	H	H	H	H	H	H	H	H	H	H	H	H	B	B	B	A	H	H	H	H	H	H	H	H	H	H	H	H	H	B	B	H	A
Total Meiosis	Heat Stresss	H	.	H	H	.	H	.	H	.	H	H	H	B	B	B	B	B	B	B	B	B	B	B	B	B	H	H	H	H	.	H	.	.	A	H	H	H	H	.	H	H	.	H	.	H	H	B	H
Total Meiosis	Heat Stresss	B	B	H	H	H	H	H	A	A	A	A	A	B	B	B	B	B	B	B	B	B	B	H	H	H	A	A	B	B	B	A	A	A	A	A	A	A	A	A	A	A	A	A	A	A	A	A	H
Total Meiosis	Heat Stresss	A	.	A	.	.	A	.	.	A	.	A	.	.	B	B	.	.	.	B	.	B	.	.	H	H	.	H	.	B	.	H	H	H	H	.	B	B	B	B	B	B	B	.	B	B	B	.	B
Total Meiosis	Heat Stresss	B	B	B	B	B	B	B	B	B	B	B	H	B	B	B	B	B	B	B	B	B	B	B	B	B	H	H	H	H	B	A	A	H	H	H	H	H	H	H	H	H	H	H	.	H	H	B	H
Total Meiosis	Heat Stresss	H	H	H	H	H	H	H	H	H	H	H	H	A	A	A	A	A	A	A	A	A	H	H	H	H	B	B	H	H	B	H	.	H	H	H	H	B	B	B	B	B	B	B	B	H	H	H	B
Total Meiosis	Heat Stresss	H	H	H	H	H	H	.	H	H	H	H	H	B	B	B	B	B	B	B	B	B	B	B	H	H	.	A	H	H	H	A	A	A	A	H	H	H	H	H	H	H	H	H	A	H	A	A	H
Total Meiosis	Heat Stresss	B	B	B	B	B	B	B	B	B	B	B	B	H	H	H	H	H	H	H	A	A	A	H	H	H	H	H	B	B	B	H	H	H	H	H	H	H	H	H	H	H	H	H	H	H	H	A	H
Total Meiosis	Heat Stresss	H	H	H	H	H	H	H	H	H	H	H	B	H	H	H	H	H	H	H	H	.	H	H	A	A	A	A	B	B	B	.	B	H	H	H	H	H	H	H	H	H	H	H	H	H	H	H	B
Total Meiosis	Heat Stresss	H	H	H	H	H	H	H	H	H	H	H	A	B	B	B	B	B	B	B	B	B	B	B	B	B	B	B	B	B	A	B	H	H	H	H	H	H	H	H	H	H	H	H	H	H	H	H	B
Total Meiosis	Heat Stresss	A	A	A	A	A	A	H	H	H	H	H	H	B	B	B	B	B	B	B	B	B	B	B	B	B	B	B	B	B	B	H	H	H	H	H	H	H	H	H	H	H	H	H	H	H	H	H	H
Total Meiosis	Heat Stresss	H	H	H	H	B	B	B	B	B	B	B	H	H	H	H	H	H	H	H	H	H	H	A	A	A	A	A	B	B	B	B	B	B	H	H	H	H	H	H	H	H	H	H	H	H	H	H	H
Total Meiosis	Heat Stresss	H	H	H	H	H	H	H	H	H	H	H	H	H	H	H	H	H	H	H	H	H	H	B	B	B	B	B	A	A	A	H	H	H	H	B	B	B	B	B	B	B	B	B	B	B	H	H	H
Total Meiosis	Heat Stresss	H	H	H	H	A	A	A	A	A	A	A	A	H	H	H	H	H	H	H	H	H	H	H	H	H	A	A	B	B	B	A	A	A	A	A	A	A	A	A	A	A	A	A	A	A	A	H	H
Total Meiosis	Heat Stresss	B	B	H	H	H	H	H	H	H	H	H	H	H	H	H	H	H	H	H	H	H	H	H	H	H	H	H	H	H	H	H	H	H	H	H	H	H	H	H	H	H	H	H	H	H	H	H	B
Total Meiosis	Heat Stresss	H	H	H	H	H	H	H	H	H	H	H	H	H	H	H	H	H	H	H	H	H	H	H	H	H	H	H	B	B	.	B	B	B	B	B	H	H	H	H	H	H	H	H	H	H	H	H	H
Total Meiosis	Heat Stresss	H	H	B	B	B	.	B	B	B	B	B	H	A	A	A	A	A	A	A	A	A	A	A	A	A	H	H	A	A	A	H	H	H	H	B	H	H	H	H	H	H	H	H	H	H	H	H	A
Total Meiosis	Heat Stresss	B	B	B	B	B	B	B	B	B	B	.	B	H	H	H	H	H	H	H	H	H	H	H	H	H	H	H	H	H	B	B	B	B	B	B	B	B	.	B	B	B	B	B	B	B	B	B	.
Total Meiosis	Heat Stresss	A	A	H	H	H	B	B	B	B	B	.	B	B	B	B	B	B	B	B	B	B	H	H	H	H	H	H	H	H	H	A	A	A	A	A	A	A	.	A	A	.	A	A	A	A	A	A	B
Total Meiosis	Heat Stresss	H	B	B	B	B	B	H	H	H	H	H	H	H	H	H	H	H	H	H	H	H	H	H	B	B	B	B	B	B	B	A	A	A	A	A	H	H	H	H	H	H	H	H	H	H	H	H	B
Total Meiosis	Heat Stresss	B	B	B	B	B	B	B	B	B	B	B	B	A	A	A	A	A	A	A	H	H	H	H	H	H	H	H	A	A	A	H	H	H	H	H	H	H	H	H	H	H	H	H	H	H	H	H	B
Total Meiosis	Heat Stresss	H	H	A	A	A	A	A	A	A	A	A	A	H	H	H	H	H	H	H	H	H	B	B	B	B	H	H	H	H	H	A	A	A	A	H	H	H	H	H	H	H	H	H	H	H	H	H	H
Total Meiosis	Heat Stresss	H	H	B	B	B	B	B	B	B	B	B	B	A	A	A	A	A	A	A	A	A	A	A	A	A	H	H	A	A	H	H	H	H	H	B	B	B	B	B	B	B	B	B	B	B	B	B	B
Total Meiosis	Heat Stresss	A	.	A	A	A	A	A	A	A	A	A	A	H	H	H	H	H	H	H	H	H	H	A	A	A	A	A	H	H	B	H	H	H	H	.	H	H	H	H	H	H	H	H	H	H	H	B	H
Total Meiosis	Heat Stresss	H	H	H	H	H	H	H	H	H	H	B	B	A	A	A	A	A	A	A	H	H	B	B	B	B	B	B	H	H	H	A	A	A	A	H	H	B	B	B	B	B	B	B	B	B	H	H	H
Total Meiosis	Heat Stresss	H	B	B	B	B	B	B	B	B	B	H	H	A	A	A	A	A	A	A	A	A	A	A	A	A	A	A	H	H	H	H	H	H	H	H	A	A	A	A	A	A	A	A	A	A	A	A	H
Total Meiosis	Heat Stresss	H	H	H	A	A	A	A	A	A	A	A	A	B	B	B	B	B	B	B	B	B	B	B	B	B	B	B	H	H	H	H	B	B	B	H	H	H	H	H	H	H	H	.	H	H	H	H	.
Total Meiosis	Heat Stresss	H	H	H	H	H	H	B	B	B	B	B	B	B	B	B	B	B	B	B	B	B	B	H	H	H	A	A	B	B	B	B	B	B	H	H	A	A	A	A	A	A	A	A	A	H	H	H	H
Total Meiosis	Heat Stresss	H	H	A	H	H	H	H	H	A	A	A	A	A	A	A	A	A	A	A	A	A	A	A	A	A	A	A	B	B	B	H	H	H	H	H	H	H	H	H	H	H	H	H	H	H	H	B	B
Total Meiosis	Heat Stresss	B	B	B	B	B	B	B	H	H	H	H	H	H	H	H	H	H	H	H	H	H	H	H	H	H	A	A	A	A	A	H	H	B	B	B	B	B	B	B	B	B	B	B	B	B	B	H	B
Total Meiosis	Heat Stresss	H	H	B	B	B	B	B	B	B	B	B	B	B	B	B	B	B	B	B	B	B	B	B	B	A	A	A	B	B	B	H	H	H	H	H	H	H	H	H	H	H	H	A	A	A	A	A	B
Total Meiosis	Heat Stresss	B	H	H	H	H	H	H	H	H	H	H	B	B	B	B	B	B	B	B	B	B	B	B	B	B	B	B	H	H	H	H	H	H	H	H	H	H	H	H	H	H	H	H	H	H	H	A	B
Total Meiosis	Heat Stresss	H	H	H	H	H	H	H	H	H	H	H	H	A	A	A	A	A	A	A	A	A	A	A	.	H	H	H	A	A	A	H	H	H	H	H	A	A	A	A	A	A	A	A	A	A	A	H	A
Total Meiosis	Heat Stresss	A	A	A	A	A	A	A	A	A	A	A	A	H	H	H	H	H	H	H	H	H	H	H	H	H	H	H	H	H	H	A	A	H	H	H	H	H	H	H	H	H	H	H	H	H	H	H	A
Total Meiosis	Heat Stresss	B	B	H	H	H	H	H	H	H	H	H	H	A	A	A	A	A	A	.	A	A	A	H	H	H	H	H	B	B	B	H	H	A	A	A	A	A	A	A	A	A	A	A	A	A	A	A	H
Total Meiosis	Heat Stresss	H	H	H	H	H	H	H	H	B	B	B	B	A	A	A	A	A	A	A	A	A	A	A	A	A	A	A	H	H	H	A	A	A	A	H	H	H	H	H	H	H	H	H	H	H	H	H	A
Total Meiosis	Heat Stresss	A	A	H	H	H	H	H	H	H	H	H	A	.	H	H	H	H	H	H	H	H	A	A	A	A	H	H	H	H	H	H	H	A	A	A	A	A	A	A	A	A	A	A	A	A	A	A	A
Total Meiosis	Heat Stresss	H	H	A	A	A	A	A	A	A	A	A	A	H	H	H	H	H	H	H	H	H	H	H	H	H	B	B	H	H	H	H	B	B	B	B	B	B	B	B	B	B	B	B	B	B	B	B	B
Total Meiosis	Heat Stresss	H	A	A	A	A	A	A	A	A	A	A	A	H	H	H	H	H	H	H	H	H	H	H	H	.	H	H	H	H	H	B	B	B	B	B	B	B	B	B	B	B	B	B	B	B	B	A	H
Total Meiosis	Heat Stresss	.	H	H	H	H	H	B	B	B	B	B	B	A	A	A	A	A	A	A	A	A	A	B	B	B	B	B	B	B	B	H	H	H	H	A	A	A	A	A	A	A	A	A	A	A	A	A	H
Total Meiosis	Heat Stresss	A	A	A	A	A	A	A	A	H	H	H	H	H	H	H	H	H	H	H	H	H	H	H	H	H	H	H	H	H	H	B	B	B	B	B	B	B	B	B	B	B	B	B	B	B	B	B	H
Total Meiosis	Heat Stresss	B	B	B	B	B	B	B	B	B	B	B	B	A	A	A	A	A	A	A	A	A	A	H	H	H	H	H	H	H	H	H	H	H	H	H	H	H	H	H	H	H	H	H	H	H	H	H	A
Total Meiosis	Heat Stresss	H	H	H	H	B	B	H	H	B	B	B	B	H	H	H	H	H	H	H	H	H	H	H	H	H	H	H	B	B	B	H	H	H	B	B	B	B	B	B	B	B	B	B	B	B	B	B	H
Total Meiosis	Heat Stresss	A	A	H	B	B	B	B	B	B	B	B	B	H	H	H	H	H	H	H	H	H	H	H	H	H	H	H	A	A	H	H	H	H	H	H	H	H	H	H	H	H	H	H	H	H	H	H	H
Total Meiosis	Heat Stresss	A	A	A	A	A	A	A	A	A	A	A	H	H	H	H	H	H	H	H	B	B	H	H	H	A	A	A	H	H	H	A	A	A	H	H	H	H	H	H	H	H	H	H	H	H	H	H	H
Total Meiosis	Heat Stresss	H	H	H	A	A	A	A	A	A	.	A	A	H	H	H	H	H	H	H	H	H	H	H	H	H	H	H	H	H	H	H	H	H	H	H	H	H	H	H	H	H	H	H	H	A	A	A	B
Total Meiosis	Heat Stresss	H	H	A	H	H	A	A	A	A	A	A	A	H	H	H	H	H	H	H	H	H	H	H	H	H	H	H	H	H	H	B	B	B	B	H	H	H	H	H	H	H	H	H	H	H	H	H	A
Total Meiosis	Heat Stresss	H	H	H	H	A	A	A	A	A	A	A	A	H	H	H	H	H	H	H	H	H	H	A	A	A	A	A	H	H	H	A	A	A	A	A	A	A	A	A	A	A	A	A	A	A	A	A	A
Total Meiosis	Heat Stresss	H	H	H	H	H	H	H	H	H	H	H	H	B	B	B	B	B	B	B	B	B	B	B	B	B	B	H	H	H	H	A	A	H	H	H	H	H	H	H	H	H	H	H	H	B	B	B	A
Total Meiosis	Heat Stresss	H	H	H	A	A	A	H	H	H	H	H	H	H	H	H	H	H	H	H	H	H	H	B	B	B	B	B	B	B	H	B	H	H	A	A	A	A	A	A	A	A	A	A	A	A	A	A	B
Total Meiosis	Heat Stresss	H	B	B	B	B	B	B	B	B	B	B	B	A	A	A	A	A	A	A	A	A	A	A	A	A	B	B	H	H	H	H	H	H	H	H	H	H	H	H	H	H	H	H	H	H	H	H	H
Total Meiosis	Heat Stresss	H	H	H	H	H	H	H	H	A	A	A	A	B	B	B	B	B	B	B	B	B	B	B	B	B	H	H	A	A	H	A	A	A	A	A	A	A	A	A	A	A	A	A	A	A	A	A	A
Total Meiosis	Heat Stresss	H	A	A	A	A	A	A	A	A	A	A	A	B	B	B	B	B	B	B	B	B	B	B	B	B	B	B	H	H	H	A	A	A	A	A	A	A	A	A	A	.	A	A	A	A	A	H	B
Total Meiosis	Heat Stresss	B	B	B	B	B	B	B	B	B	B	B	B	H	H	H	H	H	H	H	H	H	H	H	A	A	A	A	H	H	H	B	B	B	H	H	H	H	H	H	H	H	H	H	H	H	H	H	H
Total Meiosis	Heat Stresss	H	H	H	B	B	B	H	H	H	H	H	H	A	A	A	A	A	A	A	A	A	A	A	H	H	H	B	A	A	A	H	H	H	H	H	H	H	H	H	H	H	H	H	H	H	H	H	H
Total Meiosis	Heat Stresss	B	B	B	B	H	H	H	H	H	H	H	H	H	H	H	H	H	H	H	H	H	B	B	B	B	B	B	H	H	H	B	H	H	H	H	H	H	H	H	H	H	H	A	A	H	H	H	H
Total Meiosis	Heat Stresss	H	H	H	H	H	H	H	H	H	H	H	H	A	A	A	A	A	A	A	A	A	A	A	A	A	A	A	H	H	H	H	H	B	H	H	H	H	H	H	H	H	H	H	H	H	H	H	H
Total Meiosis	Heat Stresss	H	H	H	H	H	H	B	B	B	B	B	B	B	B	B	B	B	B	B	H	H	H	H	H	H	H	H	A	A	A	A	A	A	H	H	H	H	H	H	H	H	H	H	H	H	H	H	A
Total Meiosis	Heat Stresss	B	B	H	H	H	H	H	H	H	H	H	B	H	.	H	H	H	H	H	H	H	H	H	H	H	B	B	H	H	B	B	B	B	B	B	B	B	B	B	B	.	B	B	B	B	B	B	B
Total Meiosis	Heat Stresss	A	H	B	B	B	B	B	B	B	B	B	B	B	B	B	B	B	B	B	B	B	B	B	B	B	B	B	H	H	H	H	H	H	A	A	.	H	H	H	H	H	H	H	H	H	H	H	H
Total Meiosis	Heat Stresss	H	H	H	B	B	B	B	B	B	B	H	H	B	B	B	B	B	B	B	B	B	B	B	B	B	B	B	H	H	H	H	H	H	H	H	H	H	H	H	H	H	H	H	H	H	H	H	B
Total Meiosis	Heat Stresss	H	H	A	A	A	A	A	A	A	A	A	A	H	H	H	H	H	H	H	H	H	H	H	H	H	H	H	H	H	H	H	A	A	A	A	A	A	.	A	A	A	A	A	A	A	A	A	H
Total Meiosis	Heat Stresss	H	H	H	H	H	H	H	H	H	H	H	B	H	H	H	H	H	H	H	H	H	H	H	H	H	A	A	A	A	A	H	H	H	H	H	H	H	H	H	H	H	H	H	H	H	H	B	B
Total Meiosis	Heat Stresss	H	.	H	H	H	H	H	H	H	H	A	A	B	B	B	B	B	B	B	B	B	B	B	B	B	B	B	H	H	H	B	B	B	B	H	A	A	A	A	A	A	A	A	A	A	A	A	B
Total Meiosis	Heat Stresss	A	.	A	A	H	H	H	H	H	H	H	H	H	H	H	H	H	H	H	H	H	H	H	H	H	H	H	B	B	B	H	H	H	H	H	A	A	A	A	A	A	A	A	A	A	A	A	H
Total Meiosis	Heat Stresss	A	A	A	A	A	A	A	A	A	A	A	A	H	H	H	H	H	H	H	H	H	H	H	H	H	H	H	H	H	H	H	H	H	H	H	H	H	H	H	H	H	H	H	H	H	A	A	A
Total Meiosis	Heat Stresss	B	B	B	B	B	H	A	A	A	A	A	H	B	B	B	B	B	B	B	B	B	B	H	H	H	H	H	A	A	A	H	H	H	H	H	H	H	H	H	H	H	H	H	H	H	H	H	H
Total Meiosis	Heat Stresss	B	B	B	H	H	H	A	A	A	A	A	A	H	H	H	H	H	H	H	H	H	H	H	H	H	H	H	H	H	H	A	A	A	A	A	A	A	A	A	A	A	A	A	A	A	A	A	H
Total Meiosis	Heat Stresss	A	A	A	A	A	H	H	H	H	H	H	H	H	H	H	H	H	H	H	A	A	A	H	H	H	H	H	H	H	H	H	H	H	H	H	H	H	H	H	H	H	H	H	H	H	H	H	A
Total Meiosis	Heat Stresss	H	H	H	B	B	H	H	H	H	H	H	H	H	H	H	H	H	H	H	H	H	H	H	H	H	H	H	H	H	H	A	A	A	A	A	H	H	H	H	H	H	H	H	H	H	H	A	H
Total Meiosis	Heat Stresss	A	A	A	A	.	A	A	A	A	A	.	A	H	H	H	H	H	H	H	H	H	H	H	H	H	B	B	B	B	B	A	A	A	A	A	A	A	A	A	A	A	A	A	A	A	A	H	H
Total Meiosis	Heat Stresss	B	B	B	B	B	B	B	B	H	H	H	H	H	H	H	H	H	H	H	H	H	A	A	A	A	A	A	B	B	B	H	H	H	H	H	H	H	H	H	H	H	H	H	H	H	H	H	H
Total Meiosis	Heat Stresss	A	A	A	A	A	A	A	A	A	A	A	A	B	B	B	B	B	B	B	B	B	B	B	B	B	B	B	A	A	A	A	A	A	A	A	A	A	A	A	A	A	A	A	A	A	A	H	H
Total Meiosis	Heat Stresss	H	H	H	H	A	A	A	A	A	A	A	H	B	B	B	B	B	B	B	B	B	B	B	B	B	B	B	H	H	H	H	H	H	H	H	H	H	H	H	H	H	H	H	H	H	H	A	H
Total Meiosis	Heat Stresss	A	A	A	A	A	A	A	A	H	H	B	B	H	H	H	H	H	H	H	H	H	B	B	B	B	B	B	H	H	H	H	H	H	H	H	H	B	B	B	B	B	B	B	B	B	B	B	B
Total Meiosis	Heat Stresss	H	H	H	H	H	A	A	A	A	A	A	A	H	H	H	H	H	H	H	H	H	H	H	H	H	H	H	H	H	H	H	H	H	H	H	H	H	H	H	H	H	H	H	H	A	A	A	B
Total Meiosis	Heat Stresss	H	H	H	H	H	H	H	H	A	A	A	A	B	B	B	B	B	B	B	B	B	B	B	B	B	B	B	A	A	A	A	A	A	A	H	H	H	H	H	H	H	H	H	H	H	H	A	H
Total Meiosis	Heat Stresss	B	B	B	B	B	B	B	B	B	B	B	B	B	B	B	B	B	B	B	H	H	H	A	A	A	A	A	H	H	H	H	H	H	H	H	H	H	H	H	H	H	H	H	H	H	H	B	B
Total Meiosis	Heat Stresss	B	B	B	B	B	B	B	B	B	B	B	H	A	A	A	A	A	A	A	A	A	A	H	H	H	H	H	B	B	B	A	A	A	A	A	A	A	A	A	A	A	A	A	A	A	A	A	B
Total Meiosis	Heat Stresss	H	H	H	H	H	H	H	H	H	H	B	B	H	H	H	H	H	H	H	H	H	H	A	A	A	A	A	H	H	H	H	H	H	H	H	H	A	A	A	A	A	A	A	A	A	A	A	A
Total Meiosis	Heat Stresss	H	H	H	H	A	A	A	A	A	A	A	A	H	H	H	H	H	H	H	H	H	H	H	H	H	H	H	A	A	A	A	A	A	A	A	A	A	A	H	H	H	H	H	H	H	H	H	A
Total Meiosis	Heat Stresss	H	H	H	H	H	H	A	A	H	H	A	A	B	B	B	B	B	B	B	B	B	B	B	B	B	H	H	A	A	H	H	H	H	A	A	A	A	A	A	A	A	A	A	A	A	A	A	H
Total Meiosis	Heat Stresss	H	H	H	H	H	H	H	H	H	H	H	H	H	H	H	H	H	H	H	H	H	H	A	A	A	A	A	H	H	H	B	B	B	B	B	H	H	H	H	H	H	H	H	H	H	H	A	A
Total Meiosis	Heat Stresss	A	A	A	A	A	A	A	H	H	H	.	H	A	A	A	A	A	A	A	A	A	A	H	H	H	H	H	B	B	H	H	B	B	B	B	B	B	B	B	B	B	B	B	B	B	B	B	A
Total Meiosis	Heat Stresss	A	A	A	A	A	A	H	H	H	H	H	H	A	A	A	A	A	A	A	A	A	A	H	H	H	H	H	A	A	A	H	H	H	H	H	H	H	H	H	H	H	H	H	H	H	H	H	A
Total Meiosis	Heat Stresss	H	H	H	H	H	A	A	A	A	A	A	H	H	H	H	H	H	H	H	H	H	H	H	H	H	H	H	B	B	B	H	H	A	A	A	A	A	A	A	A	A	A	A	A	A	A	A	H
Total Meiosis	Heat Stresss	B	H	H	H	A	A	A	A	H	H	H	H	B	B	B	B	B	B	B	B	B	B	B	B	B	H	H	H	H	H	H	H	H	H	H	H	H	H	H	H	H	H	H	H	H	H	A	H
Total Meiosis	Heat Stresss	H	H	H	H	H	H	B	B	B	B	B	B	H	H	H	H	H	H	H	B	B	B	B	H	H	H	H	H	H	H	H	H	H	H	H	H	H	H	H	H	H	H	H	H	A	A	A	H
Total Meiosis	Heat Stresss	A	.	A	.	.	H	.	H	H	.	H	.	.	A	A	.	.	.	A	.	A	.	.	H	H	.	H	.	A	.	H	H	A	A	.	H	H	H	H	H	H	H	.	H	H	H	.	.
Total Meiosis	Heat Stresss	A	H	H	H	H	H	H	H	H	H	H	H	B	B	B	B	B	B	B	B	B	B	B	B	B	H	H	B	B	B	H	H	H	H	A	A	A	A	A	A	A	A	A	A	A	A	A	A
Total Meiosis	Heat Stresss	H	H	H	H	A	A	.	H	H	H	H	H	H	H	H	H	H	H	H	H	H	H	H	H	H	H	H	H	H	H	H	H	H	H	A	A	A	A	A	A	A	A	A	A	A	A	A	H
Total Meiosis	Heat Stresss	H	H	H	H	H	H	H	H	H	H	H	H	B	B	B	B	B	B	B	B	B	B	B	B	B	B	B	H	H	H	H	H	H	H	H	H	H	H	H	H	H	H	H	H	H	H	H	H
Total Meiosis	Heat Stresss	B	B	B	B	B	B	H	H	H	H	H	H	H	H	H	H	H	H	H	H	H	H	B	B	B	B	B	A	A	A	B	B	B	B	B	H	H	H	H	H	H	H	H	H	H	H	H	H
Total Meiosis	Heat Stresss	A	A	A	A	A	.	A	A	A	A	A	A	A	A	A	A	A	A	A	A	A	A	A	H	H	H	H	A	A	A	A	H	H	H	H	B	B	B	B	B	B	B	B	B	B	B	B	H
Total Meiosis	Heat Stresss	A	A	A	A	A	A	A	A	A	A	H	H	H	H	H	H	H	H	H	H	.	H	A	A	A	H	H	B	B	B	B	B	H	H	H	H	B	H	H	H	H	H	H	H	H	H	H	H
Total Meiosis	Heat Stresss	B	B	B	B	H	H	H	H	H	H	H	H	B	B	H	B	B	B	B	H	H	H	B	B	B	B	B	B	B	B	H	H	H	H	H	H	H	H	H	H	H	H	H	H	H	H	A	B
Total Meiosis	Heat Stresss	B	B	H	H	H	H	H	H	H	H	A	A	A	A	A	A	A	A	A	A	A	A	H	H	H	H	H	H	H	H	A	A	A	H	H	H	H	H	H	H	H	H	H	H	H	H	H	B
Total Meiosis	Heat Stresss	H	H	H	H	H	B	B	B	B	B	B	B	B	B	B	B	B	B	B	B	B	B	H	H	H	A	A	H	H	H	H	H	H	A	A	A	A	A	A	A	A	A	A	A	A	A	A	H
Total Meiosis	Heat Stresss	H	H	A	A	A	A	H	H	.	H	.	H	B	.	B	B	B	B	.	B	.	B	H	.	.	H	.	H	H	A	H	A	A	A	A	A	A	A	A	A	A	A	A	A	A	A	A	B
Total Meiosis	Heat Stresss	H	H	H	H	H	H	H	H	H	H	H	H	B	B	B	B	B	B	B	B	B	B	H	H	H	H	H	H	H	H	H	H	B	B	B	B	B	B	B	B	B	B	B	B	H	H	A	B
Total Meiosis	Heat Stresss	A	A	H	H	H	H	A	A	A	A	A	A	.	A	A	A	A	A	A	A	A	A	A	A	A	A	A	H	H	H	A	A	A	A	A	.	A	A	A	A	A	A	A	A	A	A	A	A
Total Meiosis	Heat Stresss	H	H	H	H	H	H	H	.	H	H	H	H	H	H	H	H	H	H	H	H	H	H	A	A	A	H	H	A	A	H	H	H	H	.	H	H	H	H	H	H	H	H	H	H	H	H	H	B
Total Meiosis	Heat Stresss	B	H	H	H	H	H	.	H	H	H	H	H	B	B	B	B	B	B	B	B	B	B	B	B	B	B	B	B	B	B	H	H	H	A	A	A	A	A	A	A	A	A	A	.	A	A	A	B
Total Meiosis	Heat Stresss	B	H	H	H	H	A	A	A	H	H	H	H	H	H	H	H	H	H	H	H	H	H	H	H	H	H	H	H	H	H	B	B	B	B	B	B	B	B	B	B	B	B	B	B	B	B	B	H
Total Meiosis	Heat Stresss	H	H	H	H	H	H	H	H	H	H	H	H	A	A	A	A	A	A	A	A	A	A	A	A	A	A	A	A	A	A	B	B	B	B	B	B	B	B	B	B	B	B	B	B	B	B	B	H
Total Meiosis	Heat Stresss	H	H	H	H	B	B	B	B	B	B	H	A	H	H	H	H	H	H	H	H	H	H	A	A	A	A	A	B	B	B	B	B	B	H	.	H	H	H	H	H	H	H	H	H	H	H	H	H
Total Meiosis	Heat Stresss	B	B	H	H	H	H	H	H	.	H	.	H	H	.	H	H	H	H	.	H	.	H	A	.	.	A	.	B	B	H	H	H	H	H	H	A	A	.	.	A	A	A	A	A	A	A	A	H
Total Meiosis	Heat Stresss	H	B	H	H	H	H	H	H	H	H	H	H	A	A	A	A	A	A	A	A	.	A	A	A	A	A	A	H	H	H	A	A	A	A	H	H	B	B	B	B	B	B	B	B	B	B	H	A
[truncated: 214 more rows]
[truncated: 69 more columns]
